# Supplementary material for: From clinics to sewers: leveraging environmental surveillance and whole genome sequencing to inform transmission of ESBL-Escherichia coli in Switzerland
Source: Appl Environ Microbiol. 2026 Apr 6;92(5):e01848-25. doi: 10.1128/aem.01848-25 (PMC13188883; doi:10.1128/aem.01848-25)
Supplement: Supplemental tables — Tables S1 to S14. [file aem.01848-25-s0002.xlsx]

## Sheet: TableS1
Source	Location	Number of isolates	Collection timeframe
Wastewater (n=438)	ARA Altenrhein	73	16.11.2021 - 21.11.2022 (in addition 5 samples per location from 30.10.2023)
	ARA Chur	72
	ARA Sensetal Laupen	71
	ARA Werdhölzli Zürich	74
	IDA CDA Lugano	74
	STEP d'Aïre Genève	74
Clinics (n=328)	EOC	19	06.01.2021 - 21.12.2022
	KSGR	78	01.11.2021 - 11.12.2022 (in addition 2 samples from 2019 and 2 samples from 2020)
	MCL	54	01.11.2021 - 08.12.2022
	USB	61	03.11.2021 - 28.10.2022
	USZ	103	01.02.2022 - 01.01.2023
	ZLMSG	13	08.05.2022 - 20.12.2022
Wildlife (n=42)	AUS (Near Altenrhein)	3	5.12.2022 - 01.06.2023
	Bern	3
	Geneva	3
	Graubünden	3
	St. Gallen	6
	Ticino	3
	Wallis	5
	Zurich	16
Livestock (n=26)	Appenzell	4	4.11.2021 - 14.02.2023
	Basel	3
	Bern	8
	Lucern	1
	Schwyz	2
	Solothurn	7
	St. Gallen	1

## Sheet: TableS2
Category	N
Total unique ESBL-E. coli isolates	834
From wastewater	438
From clinics	328
From cattle	26
From wildlife	42
Included in final tree (total)	762
Included in final tree (wastewater)	406
Included in final tree (clinics)	302
Included in final tree (cattle)	25
Included in final tree (wildlife)	29
Excluded from final tree (total)	72
Exclusion due to contamination	45
Exclusion due to low coverage	6
Exclusion due to low assembly quality	21
Low coverage in batch1 rescued in batch2	9
Low coverage samples that failed both batches	2
AE negative control samples in batch1	8
AE negative control samples in batch2	4
E. coli strain1 in batch1	8
E. coli strain1 in batch2	1
E. coli strain2 in batch1	8
E. coli strain2 in batch2	1
Klebsiella strain1 in batch1	8
Klebsiella strain1 in batch2	1
Klebsiella strain2 in batch1	5
Klebsiella strain2 in batch2	2

## Sheet: TableS3
Sample_date	# contigs (>= 0 bp)	# contigs (>= 1000 bp)	# contigs (>= 5000 bp)	# contigs (>= 10000 bp)	# contigs (>= 25000 bp)	# contigs (>= 50000 bp)	Total length (>= 0 bp)	Total length (>= 1000 bp)	Total length (>= 5000 bp)	Total length (>= 10000 bp)	Total length (>= 25000 bp)	Total length (>= 50000 bp)	# contigs	Largest contig	Total length	Reference length	GC (%)	Reference GC (%)	N50	NG50	N90	NG90	auN	auNG	L50	LG50	L90	LG90	# misassemblies	# misassembled contigs	Misassembled contigs length	# local misassemblies	# scaffold gap ext. mis.	# scaffold gap loc. mis.	# unaligned mis. contigs	# unaligned contigs	Unaligned length	Genome fraction (%)	Duplication ratio	# N's per 100 kbp	# mismatches per 100 kbp	# indels per 100 kbp	# genomic features	Largest alignment	Total aligned length	NA50	NGA50	NA90	NGA90
20220315chu4	572	224	133	110	68	27	4961924	4789525	4563466	4388243	3684199	2261339	349	145981	4871712	4641652	50.99	50.79	43347	47732	10233	15100	55936.8	58709.3	31	29	110	94	78	49	2669701	66	0	0	12	123+90part	835026	86	1.005	0	2248.96	45.49	7581+450part	96731	4011685	25614	27539	-	-
20220607chu2	410	228	130	103	68	30	4888667	4793983	4557747	4362610	3783299	2472982	320	181258	4858681	4641652	50.98	50.79	50772	53028	9929	15031	59234.6	62004.3	30	28	105	89	81	51	2771645	68	0	0	10	119+89part	837568	85.909	1.003	0	2252.97	45.97	7582+429part	96711	3997959	25700	27943	-	-
20220118chu3	411	227	131	109	67	29	4880067	4789873	4565516	4407761	3697319	2393160	310	181208	4845899	4641652	50.98	50.79	49692	52915	11232	15952	58032.7	60586.3	30	28	105	91	80	52	2750801	66	0	0	10	114+87part	825894	85.869	1.003	0	2252.32	45.64	7572+414part	96661	3996182	25400	26608	-	-
20211116chu1	286	173	105	82	65	31	5068782	5017175	4850992	4680358	4408448	3163096	212	300803	5044605	4641652	50.81	50.79	72503	89520	17578	30458	90595.3	98460.1	21	18	72	57	90	42	3218462	73	0	0	9	89+73part	934707	88.223	1.001	0	2163.67	43.7	7866+328part	107427	4098458	29197	32580	-	-
20220705chu7	412	270	170	134	69	15	4531838	4460009	4210092	3943300	2883363	1037096	340	135087	4508319	4641652	51.12	50.79	31476	30788	8266	5715	36766.1	35710	47	49	147	164	39	33	1080329	15	0	0	8	83+53part	408787	87.701	1.001	6.54	605.31	11.8	7800+417part	89828	4076397	27976	27392	585	-
ZLMSG7	497	239	145	106	63	26	4663241	4541223	4331810	4051466	3384693	2117236	324	206511	4598858	4641652	51.04	50.79	45304	43850	8373	8087	59201.9	58656.1	30	31	116	121	62	42	2163501	54	1	0	8	132+74part	604485	85.427	1	2.17	2186.07	42.53	7541+372part	191529	3966526	28664	28664	-	-
L15	324	225	150	116	65	23	4428985	4373028	4197012	3942653	3078939	1697894	294	102989	4418937	4641652	50.92	50.79	36237	33279	9339	5657	44747.1	42600.1	36	39	120	147	59	41	2034634	55	0	0	8	99+72part	743124	78.468	1.001	0	3333.22	53.56	6914+388part	96570	3644437	24497	23365	-	-
20220315chu1	500	232	127	104	64	28	4931091	4791902	4552675	4384641	3707647	2487057	352	181216	4871441	4641652	50.99	50.79	52217	54783	10245	15367	62447.9	65539.5	27	25	104	88	82	50	2813375	67	0	0	8	133+91part	835623	86.056	1.005	0	2248.97	45.46	7615+423part	96684	4014103	25698	27943	-	-
20220315alt2	1938	649	192	127	52	16	5821354	5083493	4171457	3719123	2505707	1264193	1467	104865	5628559	4641652	51.13	50.79	20991	27070	1032	4888	31205.1	37839.9	66	45	632	194	88	67	2147233	69	0	57	7	180+94part	695552	87.382	1.205	155.62	2026.48	34.53	7392+767part	98754	4888137	12285	18013	-	1538
20211123zur3	450	290	188	138	64	8	4348305	4264185	4030981	3669970	2447437	548636	372	113314	4320435	4641652	51.21	50.79	28364	26155	7042	2118	30594.2	28477	54	60	165	233	47	42	779836	10	0	0	7	98+35part	326831	85.259	1.003	2.27	283.86	7.31	7616+384part	105927	3967470	25555	23480	2197	-
20231030lug1	289	220	152	108	60	25	4273839	4234147	4060071	3755634	2987683	1790850	268	130852	4265655	4641652	51.21	50.79	40087	37091	8200	2288	46176.1	42435.6	33	38	118	187	85	58	2588294	75	0	0	7	68+79part	478713	80.84	1	2.34	2507.64	45.65	7114+474part	74832	3750584	23858	21774	-	-
MCL21	450	267	157	131	60	17	4631385	4536469	4288999	4095486	2944017	1398885	357	165527	4599552	4641652	51	50.79	35630	35630	8202	7763	45791.4	45376.1	39	39	136	141	73	57	2237024	60	0	1	7	142+76part	601035	85.245	1	2.13	2322.25	46.12	7510+434part	106190	3955135	23383	23359	-	-
USB24	489	268	141	113	76	26	4878426	4765811	4487075	4277150	3671273	1951669	377	137584	4841775	4641652	51.01	50.79	41779	43556	8543	12941	48525.2	50617.4	37	34	122	105	76	51	2498522	69	0	0	7	155+91part	807745	86.314	1.001	0	2228.25	44.64	7587+468part	85826	4009691	25271	25627	-	-
20220830alt7	361	247	149	119	64	27	4670368	4607899	4367181	4152118	3256528	2021114	315	181253	4654018	4641652	51.16	50.79	41193	41193	9245	9591	49505.3	49637.2	34	34	123	122	71	54	2326145	53	0	0	7	100+79part	631015	85.598	1.005	4.25	2144.07	39.76	7590+409part	96691	3991050	27586	27586	-	-
20211123chu3	292	184	109	90	63	30	4704234	4648595	4476449	4347883	3930577	2732606	237	181265	4685192	4641652	50.88	50.79	61752	64603	12805	16608	71726.9	72399.8	24	23	79	76	89	47	3086101	65	0	0	7	77+68part	651986	86.483	1.001	2.09	2152.22	44.94	7649+371part	97077	4018496	30810	30870	-	-
20220802sen5	251	160	100	82	60	27	4880887	4839673	4698967	4554648	4192976	2960751	187	384018	4858362	4641652	50.82	50.79	72839	80946	17309	25096	104646	109532	19	17	69	60	89	46	3404658	73	0	0	7	53+71part	746992	88.221	1	0	2163.26	43.5	7846+334part	107427	4096828	30527	32007	-	-
20220607alt1	1803	450	141	109	61	19	5528689	4752255	4133893	3923879	3115343	1555377	1297	129938	5298566	4641652	51.09	50.79	33354	40543	966	4350	40544.3	46282.3	46	37	467	151	41	35	974612	28	0	0	6	383+81part	650806	89.846	1.106	0.04	712.54	12.27	7951+441part	129143	4612208	28657	35355	-	1236
20220215sen3	1698	555	150	106	61	20	5638411	4948887	4182248	3863890	3083362	1647131	1376	152325	5490989	4641652	51.19	50.79	30368	36226	1006	5017	40832.1	48303.6	49	36	549	150	51	49	1090394	26	0	0	6	326+74part	649096	89.216	1.162	0.04	661.65	11.08	7907+409part	117536	4811923	26514	32508	-	1706
20221122lug5	410	283	166	117	56	22	4319513	4250812	3968350	3610216	2624871	1404139	360	88374	4303287	4641652	51.24	50.79	34771	31871	5986	2026	36714	34037.6	41	46	150	234	91	62	2343512	65	0	1	6	125+74part	539670	80.251	1	4.65	2508.25	44.1	7006+512part	74832	3725658	20425	17634	-	-
USB20	380	317	211	145	58	13	4424676	4383610	4112784	3643746	2220226	825403	366	88662	4418104	4641652	51.02	50.79	25159	23792	6256	3946	29059.3	27659.7	58	63	188	226	70	60	1686583	59	0	0	6	72+74part	526164	83.027	0.999	0.05	2310.65	45.41	7232+577part	75963	3849612	16496	15249	-	-
20220705alt7	912	235	126	98	64	32	5169900	4813147	4579017	4375473	3827952	2707256	559	166467	5023684	4641652	50.97	50.79	54940	59214	6559	14989	61523.9	66587.6	29	25	117	83	85	51	2825553	69	0	0	6	223+75part	876985	87.027	1.02	0	2228.2	44.84	7685+434part	91444	4118803	26608	28931	-	-
USB52	356	236	139	102	56	20	4328969	4260227	4031409	3756296	2999523	1679786	314	147468	4313966	4641652	51.12	50.79	39856	38006	8041	2268	51153.2	47541.9	31	35	116	182	85	52	2451961	79	0	0	6	119+73part	529795	80.661	1.001	0	2485.06	41.78	7133+444part	91006	3747911	24761	23538	-	-
20231030sen4	405	269	149	121	61	26	4713864	4638987	4350556	4143078	3174398	1994206	347	144754	4694092	4641652	51.15	50.79	39839	40400	8100	8879	48068.7	48611.7	35	34	131	125	70	52	2233779	59	0	0	6	130+83part	675053	85.814	1.001	0	2117.65	39.34	7609+409part	132759	3987866	28061	28098	-	-
KSGR45	401	258	146	116	64	21	4526747	4448729	4192363	3976192	3118309	1642523	339	108984	4505438	4641652	51.19	50.79	36290	35180	8113	5226	45754.9	44412.2	36	38	125	144	45	34	1396269	43	0	0	6	109+62part	436674	86.767	1.003	0	1237.53	25.75	7703+371part	97106	4039349	29197	28973	-	-
20220705alt9	373	252	149	115	69	24	4687950	4620665	4361240	4106798	3382784	1838550	323	144713	4670686	4641652	51.08	50.79	39933	39933	8153	8486	47922.6	48222.3	36	36	127	123	66	49	2094079	57	0	1	6	115+73part	653710	85.735	1.001	2.14	2128.33	40.43	7596+395part	132339	3984341	27695	27695	-	-
USZ45	401	231	137	97	52	22	4422548	4330178	4113627	3813878	3083503	1997718	312	233382	4386149	4641652	51.12	50.79	43166	42327	8232	3460	62186.2	58763.1	27	30	112	153	83	45	2412717	73	0	0	6	119+81part	618812	80.368	1.001	0.02	2526.93	41.65	7084+441part	98728	3733542	26522	23829	-	-
ZLMSG5	495	232	135	102	62	28	4661895	4534396	4324921	4078772	3454936	2304267	326	206177	4598198	4641652	51.05	50.79	50204	49398	8571	8256	61876.2	61297	28	29	109	113	65	43	2273678	56	0	0	6	140+72part	605916	85.429	1	2.15	2187.38	42.62	7546+371part	190808	3965560	29182	28910	-	-
20231029zur4	305	225	153	114	59	21	4277949	4232905	4046800	3771685	2877915	1573514	276	147285	4267216	4641652	51.25	50.79	37478	34492	8615	2288	46069.8	42353.4	35	40	122	191	93	59	2470776	72	0	0	6	78+72part	527131	79.795	1	0	2488.1	42.92	7044+484part	76515	3704266	21824	19888	-	-
20221025lug5	330	220	139	97	56	23	4305068	4245520	4066041	3752921	3090796	1901105	284	233377	4289366	4641652	51.13	50.79	42821	41114	8649	2086	57759.9	53376.1	29	33	109	175	80	48	2458598	73	0	0	6	103+72part	511105	80.64	1	0	2539.34	42.2	7108+413part	81775	3744157	26529	23829	-	-
MCL13	561	247	131	104	68	29	4910103	4761238	4513559	4319209	3746913	2415411	357	157733	4835527	4641652	51.01	50.79	49377	51274	8665	13955	57940.5	60360.6	30	28	108	92	83	48	2733619	69	0	0	6	160+77part	813819	85.934	1.002	2.03	2225.06	44.9	7600+424part	96727	3995852	27036	28446	-	-
20211123zur4	371	210	143	109	64	25	4398609	4313468	4141948	3902271	3115443	1780161	286	135715	4361832	4641652	51.07	50.79	37809	36827	8984	3958	45797.4	43036.5	35	38	112	152	88	58	2568865	68	0	0	6	86+61part	518038	81.922	1.003	2.2	2358.44	41.76	7242+423part	92035	3812272	24401	22755	-	-
20220705lug7	352	228	147	115	62	22	4457376	4394740	4207284	3972111	3061938	1648345	292	153527	4437009	4641652	51.22	50.79	40670	39861	8991	5779	47583.1	45485.2	35	38	118	142	33	26	977459	9	0	0	6	66+33part	283126	88.962	1.002	2.25	286.16	7.47	7961+349part	106248	4136080	32457	30348	4605	-
20220215chu4	343	231	156	121	62	15	4339895	4282307	4099387	3830660	2832920	1157862	290	136817	4321927	4641652	51.19	50.79	35063	32426	9109	3164	41557.6	38695	40	45	128	176	31	31	963653	24	0	0	6	52+37part	216022	87.906	1.001	0	476.33	9.86	7784+391part	129428	4086202	30012	28457	5924	-
20221025alt9	332	227	146	112	64	20	4505865	4450965	4266057	4022017	3218568	1635904	285	225341	4490836	4641652	51.23	50.79	40878	40237	9151	7272	53068.4	51344.1	34	36	115	131	56	42	1938975	43	0	0	6	72+63part	412448	87.032	1.003	0	1270.09	28.93	7753+360part	98826	4051281	30457	29680	511	-
KSGR2	400	224	122	92	65	32	4838966	4745359	4530196	4306363	3882971	2694995	320	166467	4812724	4641652	50.96	50.79	56142	56301	9605	13648	65467	67879.8	27	26	95	82	84	48	2837700	68	0	0	6	122+84part	753939	86.686	1.003	2.04	2197.9	44.37	7670+404part	91444	4033803	28760	29701	-	-
20220705lug6	400	233	150	121	62	20	4488526	4400758	4209117	3993396	2993028	1537176	316	146214	4458827	4641652	51.23	50.79	36962	34911	9897	5935	46339.7	44514.5	37	40	123	144	35	29	1035807	9	0	0	6	87+31part	297508	89.058	1.002	0	285.84	7.51	7978+349part	113912	4141876	28833	28459	4463	-
USZ69	414	217	141	114	64	18	4481087	4381284	4191037	3990678	3125464	1506398	283	153489	4425566	4641652	51.16	50.79	37971	37050	10018	5572	48583.5	46321.8	35	38	114	139	30	29	1049518	15	0	0	6	69+30part	268736	88.991	1.003	0	297.24	6.93	7961+336part	113668	4141401	34870	32766	6188	-
20221025alt7	328	209	130	105	66	21	4446810	4383495	4172819	3985564	3273413	1643057	270	153497	4425959	4641652	51.15	50.79	41456	40302	10039	4991	49681.2	47372.5	34	37	105	131	30	30	1166217	11	0	0	6	64+35part	273910	88.92	1.003	0	297.91	7.01	7967+327part	113805	4138169	36819	34403	5881	-
20220830alt3	268	193	142	109	67	23	4345718	4300392	4159359	3911025	3203116	1667862	249	124074	4338949	4641652	51.14	50.79	40801	38596	10101	4844	46570.4	43533.3	35	39	109	146	60	47	1888699	48	0	0	6	40+51part	276669	86.804	1.001	0	1260.4	27.65	7734+371part	98843	4033250	30781	29016	4664	-
W7r2	273	207	162	128	64	18	4383221	4348175	4228210	3978181	2920738	1371158	244	102988	4372810	4641652	50.88	50.79	33705	30315	10560	6013	42353.9	39900.8	38	43	124	153	52	40	1877067	52	0	0	6	54+78part	707474	78.364	1	2.2	3309.92	52.75	6952+362part	96569	3637855	24506	22669	-	-
W7r1	277	208	158	126	64	21	4386586	4349014	4217650	3984007	2952566	1478423	247	102980	4375379	4641652	50.88	50.79	37160	36163	10671	5860	41752.7	39357.6	39	42	122	151	52	39	1807234	51	0	0	6	54+77part	720971	78.09	1	0	3298.68	52.28	6926+369part	96566	3624843	24457	22667	-	-
W7r3	281	206	158	128	64	20	4387194	4345803	4212922	3993883	2927697	1421363	250	102997	4375554	4641652	50.88	50.79	36595	31784	10791	5677	41316.4	38947.8	39	43	123	152	51	38	1730128	51	0	0	6	54+78part	711127	78.298	1.001	2.24	3310.24	51.81	6958+367part	96570	3636170	24164	21946	-	-
KSGR41	341	202	130	109	63	23	4575923	4507908	4312958	4164542	3397823	1927007	256	217656	4543829	4641652	51	50.79	45253	44008	11786	8594	58225.1	56998	31	32	103	111	74	53	2754725	62	0	0	6	72+74part	579205	84.723	1.001	0	2350.06	48.37	7485+407part	120063	3936707	28656	28465	-	-
USB36	334	210	122	99	65	31	4855520	4786636	4576605	4404125	3823287	2611273	288	181281	4840099	4641652	50.96	50.79	52240	53957	12025	16733	64339.8	67090.6	28	26	95	83	88	49	2845313	63	0	0	6	110+74part	791581	86.714	1.001	0	2136.14	42.21	7671+367part	96736	4027919	27946	29159	-	-
20211214chu2	352	196	117	92	66	30	4759018	4675771	4512813	4343590	3946312	2648773	278	166467	4734072	4641652	50.97	50.79	56301	59587	12057	14778	67186.9	68524.7	25	24	85	79	83	48	2940117	70	0	0	6	108+66part	698266	86.329	1.002	6.34	2228.45	46.2	7630+389part	96732	4013418	29702	29743	-	-
20211214alt3	361	200	117	94	66	32	4758593	4681734	4498702	4336125	3865795	2662738	272	181257	4729888	4641652	51.05	50.79	56813	57892	12751	16345	65688.1	66936.9	27	26	87	82	88	49	2938381	64	0	0	6	95+69part	693989	86.406	1.001	2.05	2224.45	44.68	7642+383part	96700	4012943	28758	28949	-	-
USB10	383	196	104	90	56	25	5019460	4935719	4702203	4593585	4040316	2874303	251	242459	4972145	4641652	50.82	50.79	72535	83402	13213	20087	92909	99524.3	19	17	80	63	90	47	3299735	70	1	0	6	95+82part	912711	86.946	1.002	7.94	2192.25	44.27	7739+341part	145173	4043603	28762	30910	-	-
USZ62	1978	408	143	107	65	27	5664024	4780026	4265277	4016145	3335750	1975514	1308	138958	5364118	4641652	51.15	50.79	36678	44482	905	6185	41728.9	48223.9	44	35	459	128	46	39	1189234	19	0	0	5	438+71part	753634	89.626	1.1	1.9	521.33	10.82	7967+381part	117113	4576964	31777	36691	-	1035
20220607sen7	1511	317	131	100	58	26	5230497	4549104	4194836	3970731	3223901	2098215	1066	154182	5026399	4641652	51	50.79	39816	43517	1074	5226	49124.1	53196	36	31	293	128	89	55	2852354	72	0	0	5	357+80part	812129	84.362	1.065	3.92	2393.66	40.94	7309+632part	92035	4171683	21967	24398	-	-
20211116sen3	979	258	144	112	62	31	5043776	4662309	4406393	4176845	3386922	2360493	588	181263	4868506	4641652	51.12	50.79	45675	50336	5418	9941	51694.3	54220.8	33	31	140	113	74	53	2480045	57	0	0	5	141+80part	685617	86.821	1.031	2.03	2049.26	38.12	7661+477part	96727	4153066	28098	28690	-	-
USZ26	388	277	165	118	60	17	4337155	4275483	3991104	3672126	2722864	1168253	341	112571	4320038	4641652	51.22	50.79	34586	32956	5906	2339	37475.8	34879.2	42	46	147	219	87	59	2228690	71	0	0	5	118+72part	542553	80.516	1	0.02	2495.65	43.47	7047+507part	75127	3738189	22368	20610	-	-
MCL17	351	264	169	120	56	15	4191167	4136608	3878993	3545963	2554981	1068349	329	99061	4181733	4641652	51.18	50.79	34505	28704	5967	530	37123.6	33445.2	40	48	149	321	81	58	2081333	68	0	0	5	94+72part	454347	79.579	0.999	0	2491.88	43.45	6934+524part	98748	3689184	21249	16100	-	-
USZ17	416	264	160	111	57	22	4427705	4344104	4100920	3755617	2819924	1583332	352	117192	4404048	4641652	51.12	50.79	36758	35361	6947	3640	42591.4	40411.2	37	40	137	179	97	63	2522770	67	0	0	5	145+67part	586555	81.431	1.001	0	2480.57	44.25	7175+443part	86030	3783008	21754	20575	-	-
ZLMSG9	444	252	143	99	61	24	4414772	4313929	4070496	3749847	3118932	1829982	345	147655	4377859	4641652	51.08	50.79	40536	37886	7172	2861	48723.8	45954.8	33	36	122	171	85	54	2467318	74	0	0	5	144+72part	616541	80.164	1.002	2.26	2525.41	42.3	7029+459part	73066	3728194	24387	22664	-	-
USZinv12	361	261	151	115	61	25	4390549	4332405	4072447	3822027	2960123	1719833	328	116323	4378321	4641652	51.14	50.79	39190	34461	7251	3072	43259.1	40804.9	36	40	130	177	86	56	2306692	74	0	0	5	120+77part	585917	80.801	1.001	0	2501.56	44.87	7112+467part	75613	3755137	23932	22755	-	-
KSGR4	386	248	153	110	60	25	4384306	4307968	4093492	3798188	3013092	1788718	332	130891	4364755	4641652	51.2	50.79	39717	37845	7402	2866	45338.2	42633.6	35	38	126	175	85	55	2468352	74	0	0	5	127+85part	589275	80.501	1	0	2500.8	45.37	7096+463part	98748	3738170	23797	21851	-	-
20220215lug3	882	219	129	104	67	23	4679389	4335571	4142775	3953523	3336808	1813943	491	140384	4504613	4641652	51.05	50.79	39930	39428	7662	4202	50588.1	49094.6	34	35	116	137	37	28	1421896	16	0	1	5	186+32part	343639	87.955	1.014	13.21	828.65	15.84	7818+389part	97126	4140599	34369	33849	970	-
20220927zur7	733	247	153	127	62	17	4743582	4492916	4276169	4085596	3015564	1422305	465	165525	4630229	4641652	50.93	50.79	34578	33296	7691	7557	45719.2	45606.7	38	39	137	138	84	66	2381106	63	0	0	5	152+75part	565704	85.577	1.013	2.16	2300.12	45.99	7525+470part	106190	4022310	22929	22929	-	-
KSGR13	385	259	151	115	66	20	4620111	4555292	4299657	4038080	3284655	1690691	322	177646	4598190	4641652	51.1	50.79	39675	39004	7714	7535	50615.7	50141.7	34	35	127	132	61	46	2023220	45	0	0	5	104+63part	496709	87.451	1.002	2.15	1555.97	29.93	7740+389part	117135	4068841	27300	27300	-	-
20220215lug4	840	218	132	108	60	22	4663405	4334377	4140497	3959456	3145487	1786431	495	213596	4508404	4641652	51.08	50.79	40512	39966	7824	4549	53809.5	52264.8	33	35	120	140	32	25	1373472	18	0	0	5	182+35part	347066	87.901	1.015	6.41	827.42	15.86	7793+387part	110630	4142038	34840	34674	953	-
20211214sen1	419	240	140	102	59	24	4352496	4255645	4038058	3754881	3038394	1807431	332	147601	4317100	4641652	51.09	50.79	39445	37680	7906	1946	47974.3	44619.8	33	37	117	186	85	54	2363737	76	0	0	5	138+72part	542288	80.436	1.002	2.27	2533.37	43.15	7062+450part	86028	3740866	24397	21965	-	-
USB37	349	225	143	100	54	24	4358684	4289171	4101031	3782118	3015517	1934491	307	147519	4344924	4641652	51.1	50.79	42212	38888	8114	3010	52668.9	49301.9	30	34	115	163	89	54	2528932	78	0	0	5	120+69part	579845	80.383	1	4.51	2520.82	42.98	7065+463part	86026	3731757	24910	22890	-	-
20211123gen4	377	250	139	108	57	25	4409193	4339652	4091212	3879323	3064059	1901265	320	141569	4389271	4641652	51.22	50.79	42565	39197	8135	3491	50541.8	47793.7	32	35	117	160	98	62	2745420	73	0	0	5	125+77part	597058	80.921	1.001	0	2512.47	44.41	7104+494part	86030	3758170	23367	21170	-	-
MCL48	456	214	128	94	57	22	4446478	4312725	4111961	3868166	3297211	2025652	330	233430	4389222	4641652	51.07	50.79	44724	42906	8190	3389	63091.2	59660.1	26	29	104	145	86	50	2699642	76	1	0	5	129+82part	616072	80.41	1.002	2.21	2533.6	42.5	7079+460part	98723	3740998	26674	25774	-	-
ZLMSG4	515	237	141	106	64	24	4675256	4539533	4315361	4061258	3415436	2008134	337	190819	4606415	4641652	51.05	50.79	43861	43861	8409	8082	56336.6	55909	31	31	116	120	63	43	2079130	56	0	0	5	138+73part	606699	85.484	1.001	0	2186.21	42.55	7531+386part	105507	3969885	28915	28915	-	-
20211116sen2	393	233	125	92	55	27	4607509	4522494	4286342	4044907	3400492	2417257	327	186453	4586525	4641652	51.06	50.79	52013	51266	8527	7551	67902.2	67095.7	25	26	102	108	71	41	2602374	60	0	1	5	143+67part	593027	85.339	1	2.11	2215.79	42.91	7532+395part	96382	3959898	28685	28669	-	-
20221122gen9	469	241	140	108	64	23	4662114	4548852	4327032	4092065	3431467	2024654	354	206490	4624701	4641652	51.05	50.79	43862	43862	8581	8436	60749.4	60527.6	30	30	116	118	64	42	2091870	57	0	0	5	157+73part	624713	85.442	1.001	0	2186.36	42.71	7548+394part	191530	3968833	29171	28926	-	-
20231030sen1	366	258	152	122	63	25	4690698	4630879	4374352	4148071	3216451	1963475	323	181206	4675055	4641652	51.14	50.79	39845	39845	8603	9626	50640.6	51005	34	34	129	125	70	53	2153150	55	0	0	5	106+83part	658646	85.774	1.002	4.17	2119.14	39.07	7616+392part	133048	3987883	26574	28061	-	-
USZ80	370	224	151	117	65	17	4382042	4305003	4123569	3876808	3010834	1300423	290	187758	4349397	4641652	51.11	50.79	37048	36054	8875	3646	45695.4	42818.3	38	42	121	164	38	32	1410513	17	0	0	5	75+36part	301990	86.631	1.002	0.02	784.99	15.92	7675+365part	93523	4027435	32533	28988	3725	-
USZ24	316	221	137	101	59	28	4325431	4273240	4069945	3813282	3151942	2031047	279	130872	4311217	4641652	51.17	50.79	45178	41146	8942	2642	49980.1	46422.1	31	35	109	166	87	55	2624829	76	0	0	5	93+79part	524674	80.826	1	0	2504.79	45.59	7130+451part	77485	3753254	25633	24384	-	-
20211116lug4	376	229	155	126	64	14	4406727	4326177	4138720	3926787	2876057	1073471	308	213722	4378624	4641652	51.1	50.79	35312	34340	9072	4313	44027.1	41532.2	42	45	128	164	38	32	1212183	16	0	0	5	80+38part	310823	87.023	1.002	0	788.16	15.86	7715+379part	93248	4047140	30795	28368	3381	-
USZ11	317	211	139	104	59	23	4328794	4273596	4091681	3843713	3136830	1845891	265	147478	4309257	4641652	51.22	50.79	42568	38245	9253	2931	52706.5	48932.1	30	34	108	161	92	57	2653247	74	0	0	5	85+71part	552313	80.173	1	0	2506.78	44.59	7039+475part	86030	3722508	24903	22986	-	-
20221122chu7	387	211	132	101	61	23	4355409	4258868	4076483	3845134	3185135	1777007	310	138791	4322578	4641652	51.04	50.79	43385	41162	9313	2479	50058.8	46617.7	32	35	106	161	84	50	2441678	66	0	0	5	126+61part	540486	80.696	1.001	0	2544.47	43.4	7128+400part	81780	3748917	25742	24235	-	-
20220315sen3	360	236	146	118	60	18	4372819	4305139	4103886	3896763	2906072	1432170	308	153427	4355408	4641652	51.15	50.79	35007	34056	9339	2986	45864.7	43036.3	37	41	121	166	31	28	874115	15	0	0	5	82+40part	244893	88.034	1.002	0	247.71	6.1	7865+350part	114207	4095972	32759	30714	6169	-
KSGR31	346	225	151	120	68	19	4514709	4447495	4248826	4010417	3168988	1473395	297	158623	4494065	4641652	51.11	50.79	34256	33062	9370	7664	46976.1	45482.5	38	40	124	140	55	41	1610153	54	0	0	5	80+53part	428562	86.87	1.001	0	1257.2	28.53	7734+362part	98918	4037786	28707	27080	-	-
20221025alt3	334	200	134	105	67	21	4414444	4341149	4164849	3947186	3308391	1671597	272	139195	4387497	4641652	51.13	50.79	41072	40684	9645	4906	50639.2	47866.5	33	36	106	137	62	43	1890942	48	0	0	5	82+50part	317838	87.146	1	0	1264.61	27.98	7772+364part	98845	4045205	30277	28938	3564	-
20231030lug3	319	212	133	104	61	28	4420861	4363459	4160970	3952114	3222900	2070792	273	147375	4404729	4641652	51.09	50.79	48015	42460	9648	4520	51221.7	48607.2	31	34	106	137	86	51	2581600	71	0	0	5	98+65part	578179	81.784	1	4.4	2355.52	41.53	7259+402part	81764	3796905	24910	23886	-	-
20220830gen3	410	226	121	93	64	31	4870805	4775092	4541852	4333333	3869815	2702595	320	181479	4840507	4641652	50.96	50.79	57134	59142	9692	13939	67606.9	70503.3	26	25	96	81	87	49	2887179	67	0	0	5	128+84part	785446	86.7	1.002	0	2196.22	44.6	7682+394part	96747	4033702	28760	29713	-	-
USZ63	463	221	121	93	65	28	4845994	4724308	4517675	4308873	3853484	2526438	311	181258	4788724	4641652	50.97	50.79	53029	54942	9882	14501	67411.5	69547.4	26	25	94	82	88	53	2901861	68	0	0	5	124+70part	734194	86.492	1.003	0	2224.65	45.84	7633+400part	136263	4025129	28760	29728	-	-
20220118gen1	435	223	149	115	64	20	4679762	4571006	4402253	4166933	3306959	1699473	299	217622	4621778	4641652	50.97	50.79	41984	40862	10265	8719	53912.1	53681.2	34	35	115	117	70	53	2452041	62	0	0	5	95+64part	624119	85.392	1	0	2329.88	48.58	7521+447part	120080	3964661	28297	26721	-	-
USZ83	379	216	132	104	62	27	4628035	4546388	4344059	4139138	3433959	2175505	269	217658	4583856	4641652	51.04	50.79	45279	45228	10288	9083	57608.4	56891	30	31	103	108	71	53	2702668	61	0	0	5	79+71part	580095	85.636	1	0	2337.28	47.88	7549+422part	120080	3976680	29421	29135	-	-
20231030lug5	290	209	147	120	65	19	4435044	4388909	4226676	4013901	3100664	1523688	266	152144	4427303	4641652	51.18	50.79	35574	34417	10381	7352	47746.4	45541.5	36	39	118	140	53	41	1678327	52	0	0	5	64+48part	376509	86.531	1.001	0	1261.24	28.96	7692+352part	98821	4022165	27080	25795	1673	-
20211214sen2	471	220	125	100	71	29	4849711	4728388	4525550	4341850	3898393	2365967	312	166137	4792042	4641652	51	50.79	49400	51082	10423	13939	59651.5	61584.2	30	29	98	87	86	54	2795728	67	0	0	5	115+73part	732289	86.678	1.003	2.09	2225.69	45.84	7650+421part	91444	4033976	28760	29693	-	-
KSGR3	291	201	131	103	58	26	4359380	4309195	4126801	3931482	3145790	2022491	258	147315	4347926	4641652	51.08	50.79	44229	42464	10461	3917	53075.6	49716.9	30	33	102	143	89	53	2706848	64	0	0	5	80+61part	515117	81.819	1	4.39	2365.91	42.06	7249+389part	81765	3799177	24889	23925	-	-
20220607sen3	276	196	142	112	63	20	4339427	4294925	4159810	3937333	3119338	1623072	245	145505	4328396	4641652	51.15	50.79	40316	36179	10462	4801	50219.5	46830.3	33	37	108	146	55	38	1697654	48	0	1	5	56+48part	316132	85.865	1	2.22	1266.11	28.47	7662+346part	98839	3986852	30458	28950	3440	-
USZ31	352	194	125	97	60	25	4276820	4193247	4047888	3847671	3267632	1935413	264	147313	4240761	4641652	51.09	50.79	48166	43668	10464	1219	54051.8	49383.4	29	34	94	180	89	53	2602204	65	0	0	5	100+65part	465989	80.58	1.001	0	2541.95	43.54	7124+381part	98717	3743865	27025	24400	-	-
KSGR67	273	209	132	108	54	24	4229222	4191176	4006525	3839763	2968740	1893862	251	147268	4220166	4641652	51.2	50.79	43114	38014	10528	1236	52322.4	47571.2	29	34	104	197	88	57	2660660	72	0	0	5	75+68part	489442	79.703	1	0	2500.71	43.64	7036+448part	86030	3698353	24138	21236	-	-
20220215lug1	289	208	149	124	68	16	4348821	4303633	4157800	3969876	3055889	1224482	262	187905	4339740	4641652	51.12	50.79	36451	34510	10659	4325	45545.4	42582.9	39	44	118	154	41	34	1372212	17	0	0	5	57+36part	274362	87.015	1.001	0	786.38	16.56	7712+363part	93248	4044750	30876	28262	4971	-
20220315lug3	444	227	133	112	71	22	4652149	4542148	4319709	4164673	3495731	1752143	316	144938	4601759	4641652	51.11	50.79	41853	40094	10752	9483	51532.3	51089.4	34	35	110	114	59	42	2049805	60	0	0	5	126+73part	622791	85.061	1	0.02	2228.21	41.92	7536+405part	132544	3949935	28894	28759	-	-
USB30	480	175	117	87	57	36	4629350	4479105	4336524	4127969	3614156	2852782	271	131038	4536686	4641652	50.99	50.79	64328	61841	10811	8346	62279.5	60871.1	26	27	83	93	68	44	2754065	56	0	1	5	103+51part	556533	85.155	1.001	4.41	2209.46	43.11	7528+342part	98651	3954668	28927	28761	-	-
KSGR35	315	202	138	110	58	21	4539889	4483090	4320781	4126032	3215472	1868340	254	217637	4519510	4641652	51.05	50.79	43604	42769	11764	8349	59867.3	58291.9	30	31	105	116	78	58	2847352	61	0	0	5	64+71part	505762	85.887	1	0	2353.57	51.51	7573+434part	120085	3985610	28292	26721	-	-
USB5	317	200	109	88	65	34	4722771	4662054	4430909	4281108	3905926	2853517	262	139238	4703911	4641652	51.06	50.79	61764	61764	11810	13254	64827.1	65696.7	25	25	84	80	98	54	3097232	60	1	0	5	93+72part	691108	85.912	1.001	2.02	2185.02	44.58	7590+383part	97140	3990484	29927	30149	-	-
USZ51	303	165	115	90	56	33	4536725	4468589	4339524	4156856	3580828	2792542	218	186476	4502336	4641652	51.13	50.79	61870	61746	11837	9166	69933.4	67834.4	24	25	81	93	74	43	2827122	61	0	0	5	59+56part	513246	85.406	1	0	2201.03	42.33	7571+348part	107795	3964374	29152	28936	-	-
20220802zur9	364	208	115	91	65	32	4814699	4731575	4529053	4351888	3950654	2781844	292	196322	4789922	4641652	50.98	50.79	57090	59247	11916	14973	70234.5	72478.1	25	24	88	78	90	49	2986680	65	0	0	5	117+73part	733613	86.744	1.001	2.07	2195.09	44.79	7698+371part	159920	4031962	29166	30875	-	-
20220412zur4	335	197	118	97	68	34	4736569	4670146	4493838	4343492	3861665	2682271	261	181218	4714727	4641652	51.05	50.79	54940	54940	13624	16375	62558.5	63543.4	28	28	88	84	87	51	2884816	67	0	0	5	87+68part	678455	86.409	1	0	2229.4	44.16	7647+380part	96685	4012741	28758	28773	-	-
20211123sen2	305	196	113	91	62	30	4793508	4740777	4548490	4392522	3926219	2787486	243	196347	4773427	4641652	51	50.79	61756	63872	13793	16634	75383.1	77523.2	23	22	83	75	82	46	3075252	67	0	0	5	81+60part	744577	86.297	1.001	0	2194.9	44.45	7656+340part	159920	4009069	28919	30880	-	-
20220510lug3	1971	505	148	103	58	27	5777685	4925985	4246686	3939904	3158790	2087491	1458	147312	5542765	4641652	51.15	50.79	33177	43760	880	5659	42081.3	50250.8	44	32	573	135	97	63	2713607	65	0	0	4	233+77part	725580	87.821	1.174	0.02	2024.05	34.55	7594+588part	81501	4787138	19544	24836	-	1212
20221122gen3	1926	411	151	120	63	21	5580511	4726688	4215226	3979790	3031492	1587104	1321	135085	5313245	4641652	51.12	50.79	29626	37034	888	6236	38045	43549.6	50	39	470	145	51	43	1585473	25	0	2	4	408+89part	752225	88.526	1.102	7.47	865.34	13.84	7815+466part	91785	4529525	24065	28381	-	829
20231031gen4	1954	513	140	101	57	26	5639425	4799904	4109216	3833795	3126132	2031066	1377	130530	5375256	4641652	51.13	50.79	34114	41172	929	4365	42554.7	49280.4	43	33	553	155	101	64	2743263	86	0	0	4	329+102part	850240	84.953	1.135	0	2546.33	43.01	7294+677part	75226	4475650	16813	23368	-	716
20221025alt5	1149	296	133	96	59	29	5037772	4574419	4252498	3983303	3359638	2254099	727	154201	4853054	4641652	51.04	50.79	48030	49261	2701	6709	52016.1	54385.2	33	31	165	120	98	61	2821943	78	1	17	4	238+77part	766466	83.312	1.048	50.81	2375.05	41.75	7300+560part	91974	4052302	24770	25341	-	-
USZ64	1392	242	125	95	59	28	4973692	4363889	4120564	3903862	3248381	2164264	722	154210	4669203	4641652	51.06	50.79	43708	43708	3522	3878	51880.4	52188.4	32	32	145	138	95	58	2730064	68	0	0	4	251+64part	634725	83.423	1.033	2.08	2373.87	41.58	7292+557part	98860	3999169	24626	24626	-	-
USZinv2	1381	272	160	130	65	13	4826312	4260233	4005473	3782028	2724895	948000	659	129284	4506924	4641652	51.26	50.79	29756	28955	4250	2024	35550.9	34519	48	51	172	213	41	37	901433	20	0	0	4	191+42part	353453	86.286	1.032	0	537.57	11.84	7625+425part	129116	4131752	25838	25502	584	-
USZ42	796	228	125	95	58	24	4688160	4373510	4160949	3942232	3276887	2075108	530	218250	4570431	4641652	51.06	50.79	43704	42481	5710	4374	60238	59313.7	29	30	117	129	98	59	2899616	73	0	0	4	232+64part	651753	82.154	1.018	2.1	2379.13	42.42	7267+435part	91974	3882216	25341	25112	-	-
20221025zur3	756	299	155	127	66	19	4841925	4610471	4289800	4073382	3039782	1463033	492	156637	4734822	4641652	51.07	50.79	31327	32235	5762	8222	42707.6	43564.9	42	41	150	139	34	27	1023982	15	0	0	4	227+39part	508862	90.081	1.006	0	290.45	8.22	8043+341part	113808	4207907	28641	28665	-	649
20221025sen3	732	226	150	103	58	23	4433620	4165639	3973415	3652227	2887254	1645836	442	130827	4298802	4641652	51.19	50.79	37988	35505	5902	867	43728.2	40498.3	35	40	132	239	84	55	2389785	71	0	1	4	121+73part	484419	80.767	1.007	2.33	2510.03	45.57	7021+599part	74832	3774810	23797	21572	-	-
20211214gen4	464	308	184	135	61	16	4539314	4456294	4153619	3802826	2591473	1102931	388	104666	4510818	4641652	51.07	50.79	28360	27340	6252	4902	34535	33561.6	49	51	168	189	73	58	1835550	63	0	0	4	122+84part	581836	83.632	1	0	2322.2	46.2	7339+510part	97178	3881187	20413	19193	-	-
20221025chu1	405	253	155	112	57	23	4412962	4329432	4102069	3806622	2934897	1721781	342	130887	4390486	4641652	51.2	50.79	39731	37832	6864	3383	46095.9	43601.6	34	38	130	173	87	55	2513329	70	0	1	4	142+77part	594535	80.864	1	2.25	2500.24	45.3	7138+459part	79426	3754604	23797	21851	-	-
20220315sen2	710	236	141	101	60	23	4556771	4305484	4094939	3799021	3114505	1795254	439	147630	4434348	4641652	51.12	50.79	42236	39447	7173	3035	49600.7	47385.4	33	36	124	162	90	56	2534114	82	0	0	4	148+71part	614312	80.736	1.01	0	2499.92	41.65	7050+544part	86027	3786280	23829	22169	-	-
20221025zur7	329	239	147	107	54	25	4350190	4298638	4064526	3793062	2940314	1882294	298	130834	4338079	4641652	51.17	50.79	42545	39847	7256	3000	48583.5	45406	32	36	121	176	90	55	2603760	72	0	0	4	103+72part	539963	81.032	1	0	2516.18	45.89	7140+454part	75322	3761222	23797	21851	-	-
KSGR69	427	272	159	123	65	20	4617868	4533318	4256338	3999921	3042746	1523346	363	138873	4595749	4641652	51.17	50.79	32516	32516	7286	6590	43907.9	43473.7	40	40	140	146	45	39	1129347	14	0	0	4	117+48part	441932	88.881	1.002	2.15	245.57	7.59	7941+374part	113929	4135682	28508	28395	-	-
USZ85	491	265	146	111	69	27	4757872	4638148	4349147	4104696	3461816	2043633	361	181229	4704042	4641652	51.12	50.79	42928	42928	7319	8149	50246.5	50921.9	34	34	127	120	71	53	2464431	58	0	1	4	150+76part	676070	85.879	1.002	2.13	2118.36	39.58	7628+401part	96689	3994544	28098	28177	-	-
20220412gen2	369	249	143	103	58	24	4374896	4307615	4067989	3799823	3089051	1849844	325	143156	4359601	4641652	51.21	50.79	42376	38258	7399	2739	50987.5	47889.2	32	35	118	174	93	57	2697560	70	0	0	4	137+71part	591831	80.403	1	2.27	2505.35	44.21	7062+476part	75322	3732333	23858	21168	-	-
USZ6	344	239	142	107	59	25	4371785	4315069	4066914	3825397	3068751	1857887	291	130891	4350098	4641652	51.21	50.79	42566	39865	7467	3243	48338.4	45302.1	33	36	118	169	91	54	2621609	76	0	0	4	105+74part	565825	80.756	1	0	2504.93	44.85	7125+460part	75322	3748326	24769	22386	-	-
USZ38	388	249	152	108	60	24	4415256	4335618	4118881	3810045	3040994	1778505	334	130860	4393814	4641652	51.19	50.79	39849	37849	7478	3048	46648.1	44157.3	34	37	125	167	91	56	2571185	75	0	0	4	141+75part	607417	80.738	1	2.23	2505.42	44.5	7121+467part	98748	3747953	23368	21851	-	-
20220215sen4	363	242	140	98	59	22	4345689	4277450	4047499	3742772	3085129	1757108	314	147597	4327879	4641652	51.12	50.79	42524	38016	7483	2337	50154.8	46764.3	31	35	116	178	83	54	2522299	78	0	0	4	125+75part	569039	80.223	1	2.17	2539.94	42.77	7038+447part	86019	3724503	24891	23167	-	-
KSGR62	453	232	147	110	58	26	4411269	4294509	4071172	3817480	2992635	1826054	325	116302	4354784	4641652	51.23	50.79	43112	40144	7533	3470	45283.8	42485.1	34	38	122	172	90	61	2618820	77	0	1	4	113+75part	568502	80.591	1.002	4.45	2543.63	47.13	7052+497part	72948	3746777	23797	21246	-	-
USZinv6	376	237	140	102	59	23	4455204	4377242	4132347	3862898	3151694	1889892	322	233504	4437014	4641652	51.15	50.79	42480	39857	7598	3853	56540.5	54047.7	31	33	118	151	89	51	2492103	80	0	0	4	138+71part	652344	80.753	1	0	2536.77	42.7	7120+434part	81854	3749369	24625	22189	-	-
20220412chu4	407	278	145	114	62	28	4698967	4626300	4299326	4066653	3248650	2096851	356	181230	4679872	4641652	51.15	50.79	41812	43567	7636	8070	50021.1	50433	34	33	131	127	66	49	2179429	54	0	0	4	138+79part	663585	85.781	1.001	4.23	2119.31	39.13	7618+400part	96713	3986302	26491	27884	-	-
20220315gen1	369	242	144	105	59	26	4386619	4312899	4078234	3791997	3056072	1874448	327	130847	4371296	4641652	51.22	50.79	42527	39845	7640	3035	46864.9	44135.2	33	37	122	170	88	54	2587282	72	0	1	4	134+75part	575803	81.008	1	2.26	2518.13	45.82	7134+446part	74832	3760093	23797	22169	-	-
USB46	333	227	141	94	56	24	4322906	4262223	4054445	3708520	3130053	1991400	295	164978	4308180	4641652	51.15	50.79	42897	41153	7658	2470	55613.3	51617.9	28	32	113	176	84	51	2553802	73	0	0	4	103+76part	537810	80.428	1.001	0	2531.58	41.2	7071+427part	81775	3735302	26169	23829	-	-
USZ61	446	258	143	113	68	26	4740911	4638921	4340379	4125149	3449156	2065703	343	181285	4698824	4641652	51.13	50.79	42150	42929	7664	8309	52638.1	53286.5	33	32	126	119	73	57	2422706	62	0	1	4	138+78part	674417	85.829	1.002	2.11	2118.74	39.6	7632+395part	132341	3992093	28438	28647	-	-
20220510zur2	388	243	148	106	60	22	4397775	4320761	4098659	3799041	3068706	1714636	317	130880	4369691	4641652	51.21	50.79	39849	37825	7756	3064	47756.7	44958.6	33	37	122	168	90	56	2631687	72	0	1	4	123+77part	581156	80.833	1.001	4.51	2507.65	44.83	7134+459part	74840	3754512	24739	22342	-	-
20220412chu3	413	264	138	110	61	29	4729763	4650323	4343377	4144927	3394284	2328029	344	181276	4706792	4641652	51.16	50.79	49205	50327	7796	8772	54887	55657.2	30	29	121	114	69	49	2428155	56	0	1	4	138+84part	682862	85.905	1.002	4.23	2116.75	39.63	7646+399part	96734	3994043	28307	28454	-	-
20220215zur1	433	252	156	116	63	19	4575467	4479808	4246459	3965134	3051618	1499801	351	150547	4546084	4641652	51.19	50.79	35698	34794	7934	5740	45863.1	44918.8	38	39	131	144	35	28	1157600	14	0	0	4	125+28part	376318	89.276	1.002	2.18	264.24	7.71	7924+361part	106071	4150847	31459	31264	2060	-
20220802gen7	397	256	143	113	61	18	4336055	4263020	4001787	3778944	2905488	1411910	334	125500	4315933	4641652	51.15	50.79	36246	32256	8031	2010	44507	41383.8	36	41	125	198	32	28	831234	10	0	0	4	110+34part	302639	85.815	1.002	0	224.28	6.16	7691+335part	125500	3992739	30313	28835	4274	-
USZinv1	299	226	144	102	57	26	4289019	4248470	4045241	3758938	3014170	1915433	274	130858	4279973	4641652	51.21	50.79	43078	39854	8039	2306	48789.5	44987.8	31	36	113	183	87	56	2654112	75	0	0	4	89+70part	502662	80.623	0.999	2.34	2511.65	44.73	7096+457part	98719	3740208	24397	21940	-	-
KSGR16	360	234	142	100	58	23	4313759	4244447	4037106	3722140	3028333	1813383	310	147421	4296423	4641652	51.08	50.79	41177	36674	8040	1941	49660.2	45966.7	31	36	117	187	84	54	2434752	78	0	0	4	117+71part	534641	80.181	1.002	0	2530.46	42.86	7039+436part	86028	3728291	25097	23173	-	-
20231030lug2	398	264	163	120	61	24	4672322	4603246	4355994	4044132	3088717	1807598	335	143581	4651790	4641652	51.14	50.79	37671	37671	8053	8061	46306.4	46407.5	36	36	137	136	69	54	2223561	56	0	0	4	101+86part	627383	85.663	1.003	0.02	2141.8	39.37	7585+426part	96729	3987820	24889	24914	-	-
20220927lug3	457	271	152	121	64	22	4587862	4492973	4216823	3986822	3027028	1612472	358	120065	4553102	4641652	51.14	50.79	34217	33927	8056	5722	43562.7	42731.7	39	40	134	145	47	39	1140101	14	0	0	4	123+44part	403239	88.863	1.002	0	253.29	7.43	7923+377part	114218	4133580	30350	28886	1000	-
20220830chu1	314	217	143	105	57	26	4292120	4237853	4042728	3790162	3018626	1916857	277	116022	4277076	4641652	51.2	50.79	44490	39843	8098	2368	48463.9	44657.4	31	36	112	182	85	52	2534895	73	0	0	4	83+73part	493150	80.746	1	0	2509.78	46.02	7117+451part	75613	3748736	24890	22987	-	-
USB6	314	214	147	103	60	26	4285913	4232137	4063174	3763172	3072568	1856870	270	130921	4268044	4641652	51.2	50.79	44468	39870	8145	2316	47635.4	43801.2	32	37	112	180	88	57	2604963	74	0	1	4	77+76part	482427	80.815	1	4.64	2508.59	45.63	7124+456part	74832	3749921	24397	22381	-	-
20220705zur7	507	260	146	119	66	19	4519322	4394649	4144938	3942544	3078085	1441483	379	144772	4476861	4641652	51.15	50.79	35574	35482	8173	4332	43806.8	42251.6	39	41	129	153	58	45	1662088	52	0	0	4	154+62part	433485	86.319	1.002	0	1263.64	28.15	7655+352part	97075	4014108	28693	26447	-	-
KSGR77	384	242	141	100	60	23	4404133	4328433	4113411	3807760	3149621	1857458	319	147624	4379729	4641652	51.12	50.79	41126	38848	8178	3119	51729.1	48810.1	31	34	115	158	88	54	2543961	76	0	0	4	138+70part	617007	80.357	1	0	2521.41	43.06	7070+437part	81785	3729891	25068	23819	-	-
20220412sen4	349	231	138	100	59	22	4354507	4289770	4083448	3800069	3143211	1818847	304	147639	4339226	4641652	51.11	50.79	43003	39833	8182	2777	51764.4	48391.7	30	34	112	163	89	55	2574562	78	0	0	4	122+68part	575919	80.42	1	0	2523.26	42.71	7065+461part	86013	3732354	25476	23829	-	-
20211123sen1	342	228	139	99	58	23	4352759	4292581	4089063	3791809	3093135	1856366	292	147686	4335570	4641652	51.1	50.79	41149	38829	8199	2917	52146	48707.4	31	34	112	162	90	57	2558503	78	0	0	4	112+71part	572394	80.41	1	0	2523.55	42.85	7078+450part	81777	3731763	25472	23819	-	-
20211214chu3	338	219	129	91	59	28	4296296	4228957	4022494	3745759	3219847	2125193	292	138184	4277279	4641652	51.15	50.79	49522	42500	8238	1785	53183	49008.1	29	33	103	182	87	55	2618815	67	0	0	4	106+68part	496125	80.661	1.001	0	2545.78	42.1	7106+414part	98866	3746195	26546	24682	-	-
20231029chu2	352	237	152	118	62	20	4343710	4282525	4065025	3807096	2867976	1447565	303	126428	4326951	4641652	51.1	50.79	33020	31262	8240	3006	42190	39329.5	39	44	128	181	34	30	971417	11	0	0	4	71+38part	245217	87.417	1.002	0	371.25	7.77	7779+380part	125389	4065477	30775	28590	5370	-
20220830lug7	364	245	137	107	69	24	4482133	4417974	4157817	3938955	3294883	1698980	312	133042	4463217	4641652	51.17	50.79	40672	38643	8302	4529	45868.4	44105.1	36	39	116	142	29	25	1082704	13	0	0	4	100+37part	325129	88.618	1.002	0	290.03	7.06	7930+335part	114111	4123015	36998	34315	3838	-
EOC1	602	208	98	79	61	35	4848897	4623033	4401434	4265109	3998980	3077272	450	181281	4785638	4641652	50.99	50.79	67956	72478	8334	13639	72349	74593.3	24	23	84	72	92	47	3283904	69	0	1	4	181+68part	686936	86.785	1.013	2.07	2210.17	44.89	7625+441part	136250	4078640	30591	30880	-	-
20220118lug2	284	204	141	102	58	26	4202693	4157418	3982393	3702055	3011215	1863193	254	130844	4190576	4641652	51.22	50.79	44418	39137	8518	608	48297.4	43603.9	32	37	110	230	85	56	2606509	72	0	0	4	67+72part	458715	79.761	0.999	0	2495.03	43.99	7014+458part	98738	3698195	25004	21940	-	-
20220607sen5	406	260	145	113	66	32	4766547	4690295	4419681	4173228	3400837	2263186	328	120146	4739462	4641652	51.13	50.79	44440	45584	8523	9861	47700.3	48705.4	35	34	123	114	70	53	2388596	63	0	0	4	110+78part	697533	85.994	1.005	0	2142.69	39.37	7597+424part	85902	4010190	27537	28314	-	-
ZLMSG10	314	229	142	106	61	23	4335218	4290628	4071144	3823292	3099918	1744258	271	147285	4319132	4641652	51.23	50.79	39346	38009	8541	2995	49176.3	45759.3	33	37	113	170	87	54	2503631	72	0	0	4	90+66part	560580	80.133	1.001	0	2513.27	44.86	7050+464part	86016	3722443	24759	21851	-	-
KSGR56	350	220	132	95	59	24	4413716	4344337	4140295	3859922	3279582	1988021	292	233515	4392677	4641652	51.09	50.79	46457	43334	8544	3765	60526.1	57279.5	29	32	106	141	97	57	2656352	75	0	0	4	121+66part	595687	81.072	1	0	2486.55	41.19	7135+435part	81848	3762967	26548	24768	-	-
USZ3	413	239	138	109	62	25	4690393	4603809	4365001	4154311	3385098	2063375	299	217623	4644743	4641652	51.01	50.79	43583	43583	8556	8556	57232.6	57270.8	31	31	112	112	75	55	2796047	60	0	0	4	107+79part	673594	84.951	1	4.28	2334.84	48.63	7479+430part	120063	3943867	28656	28656	-	-
USB34	296	214	146	108	56	22	4253461	4208712	4024700	3763824	2889995	1687581	259	147288	4239328	4641652	51.2	50.79	38014	35729	8558	1963	48146.9	43973.7	33	38	114	193	93	58	2476490	67	0	0	4	64+68part	484808	80.173	0.999	0	2505.12	44.1	7048+481part	75319	3718748	23797	21420	-	-
20211214alt2	374	232	132	105	63	20	4467588	4394581	4151260	3954724	3255765	1677727	308	117124	4447133	4641652	51.16	50.79	41503	40677	8560	4643	50503	48386.5	32	35	111	138	30	29	1219946	13	0	0	4	99+32part	309872	88.625	1.002	0	287.82	7.18	7951+325part	117124	4121986	36706	35580	4683	-
W10r2	416	230	145	108	59	27	4464621	4367355	4159106	3902240	3117408	1955061	298	130852	4414276	4641652	51.18	50.79	43112	41160	8582	4702	48079.8	45724.5	33	36	116	149	88	55	2631862	75	0	1	4	100+80part	611167	81.122	1.001	2.27	2511.55	45.83	7141+477part	74832	3768111	24145	22750	-	-
20220927chu3	438	254	146	117	63	27	4770829	4676757	4420615	4213368	3337790	2088143	347	163971	4740055	4641652	51.13	50.79	42468	44053	8591	10749	50584.4	51656.8	34	32	123	114	72	56	2598059	56	0	0	4	128+78part	690532	86.008	1.006	0.02	2138.51	40.08	7570+420part	96728	4016537	26607	28099	-	-
USB53	316	221	136	101	56	23	4334574	4283956	4074562	3831243	3075039	1884996	271	147284	4317212	4641652	51.22	50.79	41182	37984	8611	2921	53613.5	49866	30	34	107	163	93	57	2726143	74	0	0	4	90+70part	547593	80.52	1	0	2509.37	44.52	7096+457part	86012	3737392	24523	22175	-	-
20220802lug9	312	229	151	114	54	16	4218721	4174601	3982780	3705257	2670498	1340577	275	237111	4205812	4641652	51.04	50.79	34414	30627	8616	950	50875.3	46098.2	35	42	123	232	57	43	1647541	27	0	0	4	46+50part	218133	85.337	1.001	0	976.69	20.16	7598+403part	93528	3963265	28932	25067	4886	-
MCL19	316	210	134	96	58	25	4391130	4328843	4144384	3862175	3250306	2056695	285	233522	4379784	4641652	51.08	50.79	47241	43378	8649	3692	61218.8	57765	28	31	105	142	99	57	2681335	73	0	0	4	109+69part	598875	80.71	1	0	2480.32	40.79	7099+445part	81848	3746413	26335	23829	-	-
20231029zur3	442	240	142	113	62	22	4453785	4350767	4124550	3902437	3028670	1672193	342	145630	4420448	4641652	51.17	50.79	36033	34179	8650	3687	46711.3	44485.2	35	39	122	154	55	41	1578959	46	0	1	4	126+53part	337112	87.207	1.001	2.26	1258.25	28.15	7771+332part	96827	4053715	29668	28756	2420	-
20220705chu3	413	234	140	110	68	19	4501403	4407350	4188389	3969950	3247507	1491232	326	117113	4466934	4641652	51.18	50.79	38569	37969	8859	5278	46331.4	44587.4	37	39	116	138	28	27	1053248	13	0	0	4	110+38part	326214	88.701	1.002	0	288.99	6.9	7954+324part	117113	4127494	35570	34798	4321	-
20220412lug4	312	209	139	105	61	23	4297910	4239933	4060089	3833287	3141427	1765893	270	147235	4282547	4641652	51.23	50.79	40727	38238	8971	2444	50083.5	46208.8	32	36	108	172	90	57	2579922	72	0	0	4	82+69part	528433	80.186	1	0	2508.22	44.4	7035+490part	86030	3720532	24755	21912	-	-
KSGR46	452	199	130	91	53	22	4313124	4182121	4022009	3725859	3109564	1942657	303	172082	4248309	4641652	51.09	50.79	46471	42327	9023	1153	59410.4	54375.9	26	31	102	195	82	48	2653821	74	0	0	4	115+68part	491498	80.175	1.001	0	2551.18	44.57	7042+439part	98761	3724320	26568	24401	-	-
KSGR64	373	204	135	96	57	23	4263678	4178531	4014188	3720219	3121788	1905480	284	147708	4232665	4641652	51.1	50.79	44718	38973	9027	1045	55196.5	50333	28	33	106	203	81	50	2594974	74	0	4	4	98+70part	494808	79.813	1	9.31	2545.31	44.12	7004+441part	82024	3705835	26548	24399	-	-
20220510zur3	291	209	145	108	61	27	4292095	4245759	4079873	3825969	3065652	1876025	258	116329	4279092	4641652	51.19	50.79	42570	39193	9224	2648	46120.2	42517.8	33	38	111	171	82	53	2516621	73	0	1	4	71+71part	488142	80.958	0.999	2.34	2513.89	45.65	7132+456part	72955	3754263	25032	22987	-	-
USB23	357	248	152	119	64	24	4577236	4521127	4278981	4034881	3127522	1800026	296	181277	4555762	4641652	51.17	50.79	36150	32991	9242	7263	47553.5	46673.6	36	37	126	136	67	49	2193829	56	0	0	4	83+66part	534868	85.96	1	2.2	2140.67	39.03	7556+444part	96703	3991554	26114	25280	-	-
USB61	303	211	127	96	56	25	4393399	4340014	4137682	3908239	3265792	2150393	265	233511	4377582	4641652	51.1	50.79	49505	46478	9270	3848	66823.6	63021.9	26	29	100	137	96	55	2656946	76	0	0	4	100+65part	581353	81.068	1	0	2487.79	41.42	7145+419part	98748	3763739	26548	24399	-	-
KSGR63	375	191	126	92	57	27	4442758	4347997	4178792	3936564	3295690	2214639	273	181485	4399504	4641652	51.06	50.79	50448	48016	9372	5027	59144.4	56058.9	27	30	95	126	92	54	2871813	69	0	0	4	102+64part	560984	81.999	1.001	4.21	2359.39	42.53	7277+399part	92035	3811493	25578	24777	-	-
20220927lug1	328	232	164	123	62	14	4279965	4234422	4073528	3783146	2788627	1061935	277	105088	4263713	4641652	51.14	50.79	34709	31529	9491	2204	39962.4	36708.5	40	46	129	195	41	35	1053148	23	0	1	4	51+38part	235508	86.232	1.001	4.6	806.53	16.65	7664+401part	101606	4006925	29626	28837	4945	-
20220927zur3	333	236	147	115	61	28	4699737	4648573	4415867	4172842	3271394	2140777	292	181263	4685066	4641652	51.08	50.79	45314	45560	9546	9944	51596	52078.6	33	32	120	116	65	48	2293880	56	0	2	4	83+79part	661943	85.915	1.001	4.2	2135.84	39.8	7596+423part	96729	3990236	28061	28098	-	-
KSGR34	427	229	126	97	67	29	4885946	4781629	4559435	4341954	3880805	2486308	330	166467	4853273	4641652	50.95	50.79	53040	56181	9547	13236	63250.9	66134.7	28	26	100	84	90	51	2819849	65	0	0	4	140+81part	796260	86.691	1.002	2	2194.49	44.02	7668+398part	91444	4031819	27943	29693	-	-
USZ71	324	219	141	107	61	23	4332082	4276412	4086087	3849649	3116630	1760976	273	147480	4312394	4641652	51.22	50.79	40801	37828	9556	2935	50128	46572.1	32	36	111	165	90	56	2580665	72	0	0	4	87+72part	552093	80.245	1	0	2512.3	44.74	7051+476part	74832	3725595	24769	21256	-	-
20221025sen5	375	241	139	113	67	31	4665978	4596803	4357197	4159536	3410962	2190200	303	118478	4638694	4641652	51.12	50.79	45640	45640	9606	9606	48263.7	48233	34	34	115	115	68	50	2250142	57	0	0	4	98+73part	597636	86.282	1.001	0	2149.35	40.8	7632+395part	94726	4009631	28098	28098	-	-
MCL26	300	209	129	98	60	26	4393009	4339165	4148136	3923665	3324334	2095042	270	233505	4381620	4641652	51.1	50.79	49366	43663	9606	3822	60674.5	57275.4	28	31	101	136	95	57	2687021	76	0	0	4	103+66part	598018	80.789	1	2.26	2480.03	40.96	7122+415part	81848	3750072	27038	24903	-	-
USZ72	376	240	155	124	66	29	4712592	4641634	4414348	4198460	3241112	1988551	292	120635	4677067	4641652	51.09	50.79	42280	42280	9662	10320	44170.4	44507.4	37	37	126	122	70	56	2377615	50	0	0	4	85+78part	638592	86.257	1	2.1	2078.18	40.19	7627+411part	78321	4005579	28083	28098	-	-
20221122alt1	316	223	136	106	62	29	4576253	4527462	4318324	4097111	3402757	2304904	272	192532	4561873	4641652	51.07	50.79	50290	49725	9724	8187	58195.8	57195.6	29	30	107	115	70	48	2466565	56	0	0	4	78+65part	558581	85.425	1.001	2.19	2178.03	38.89	7550+428part	98669	3968029	28061	27461	-	-
20221025chu5	309	213	144	111	62	22	4347804	4298019	4143245	3897847	3050614	1616361	263	132373	4331484	4641652	51.23	50.79	40356	38693	9881	3562	46323.6	43228.1	35	39	112	153	28	26	948835	10	0	1	4	59+22part	220287	88.212	1.001	2.22	197.61	5.93	7869+340part	106195	4098480	34818	33656	7291	-
20220215gen1	288	200	142	110	66	21	4361857	4310807	4149394	3912112	3157683	1582660	260	184222	4351607	4641652	51.17	50.79	39516	36242	9904	4365	48631.7	45592.9	35	39	111	148	47	38	1698804	41	0	0	4	61+43part	282395	87.13	1	0	1185.53	23.11	7752+360part	100332	4045782	31255	29668	4610	-
ZLMSG6	343	223	141	113	59	26	4408549	4343974	4134497	3938687	3051513	1910314	282	130819	4383648	4641652	51.16	50.79	41201	39828	9948	4394	47898.7	45236.3	33	36	114	151	91	59	2618778	72	0	0	4	93+77part	594568	80.886	1	0	2504.78	44.84	7141+454part	98748	3753583	23797	22381	-	-
USB13	315	202	123	96	58	24	4259607	4196130	4016225	3817809	3186471	1893286	273	144736	4244060	4641652	51.05	50.79	45298	43349	9962	1316	53514.7	48930.8	29	34	97	186	85	51	2557830	65	0	0	4	107+62part	471323	80.546	1	0	2547.23	43.93	7120+376part	98707	3740332	26547	24403	-	-
USZ7	299	206	135	107	60	25	4357420	4305855	4117034	3916072	3111179	1868589	260	147340	4342075	4641652	51.07	50.79	43649	40100	10019	3888	49095.6	45926.9	32	36	107	149	87	56	2629054	66	0	0	4	81+62part	514636	81.766	1	2.19	2364.38	41.9	7245+400part	86029	3795032	24767	23819	-	-
20220607zur9	317	213	133	103	59	25	4573800	4519016	4317925	4112984	3378975	2118084	264	217628	4554752	4641652	51.08	50.79	46547	45263	10268	8038	62034.9	60873.5	29	30	102	111	78	52	2810333	64	0	0	4	75+75part	562676	85.217	1.002	0	2357.11	48.45	7526+423part	120080	3964519	29367	28795	-	-
20211116sen1	263	209	134	107	58	27	4309354	4278151	4096596	3909139	3128606	2008270	249	134310	4304100	4641652	51.2	50.79	42559	40699	10276	2974	51763.7	47999.3	31	35	104	154	96	58	2762673	74	0	0	4	83+66part	533904	80.642	0.999	0	2512.24	44.04	7101+439part	74832	3739487	25005	22179	-	-
20231030alt3	300	215	130	101	61	25	4619864	4572793	4375348	4164221	3520274	2231153	265	259700	4607337	4641652	51.16	50.79	48953	48953	10288	9909	68482.3	67976	27	27	100	103	72	49	2585809	59	0	0	4	87+64part	570413	86.157	1.002	0	2158.72	40.28	7666+363part	190489	4008955	29600	29600	-	-
20211214lug1	302	206	138	107	61	20	4253173	4198650	4049272	3832975	3108382	1636379	268	147570	4240922	4641652	51.12	50.79	41143	37886	10335	1378	51198.5	46778.4	31	36	106	188	86	54	2435261	74	0	0	4	91+66part	477242	80.391	1	2.33	2521.88	42.71	7082+409part	81793	3732020	25085	22175	-	-
MCL30	284	212	135	111	68	31	4652703	4612929	4405132	4226661	3547995	2316836	252	181297	4640823	4641652	51.15	50.79	48953	48953	10553	10553	55047.4	55037.5	32	32	107	107	68	49	2445252	55	0	0	4	73+69part	618614	85.985	1	0	2144.79	40.3	7623+391part	133049	3992742	28267	28267	-	-
20220705zur3	325	227	134	112	69	29	4633801	4583730	4361748	4196692	3491112	2106780	277	143606	4616313	4641652	51.14	50.79	44000	44000	10739	10674	49572.5	49301.9	34	34	109	111	77	59	2471160	54	0	0	4	86+74part	574005	86.409	1.001	0	2115.76	39.88	7648+405part	82564	4014351	28272	28272	-	-
20221122chu5	344	216	135	107	64	24	4594845	4530293	4344441	4141458	3395775	1973803	281	217613	4574999	4641652	51.04	50.79	43010	42770	10773	9562	56774.6	55959.4	31	32	105	111	75	55	2720273	62	1	0	4	79+75part	557563	85.891	1	2.16	2314.44	48.87	7569+454part	120080	3988359	28468	28442	-	-
L20r3	286	204	137	112	66	20	4436610	4392877	4220096	4032001	3220113	1612795	248	225436	4422758	4641652	51.15	50.79	39578	38141	10794	6587	53230.5	50720.2	34	37	108	130	57	36	1724427	41	0	0	4	61+40part	324188	87.7	1.001	0	1253.58	26.61	7822+315part	96939	4074327	30914	29405	3045	-
20220802zur5	319	222	137	114	66	28	4634240	4582049	4361716	4194659	3397277	2106504	276	144991	4618906	4641652	51.13	50.79	43044	43044	10802	10718	50608.7	50360.7	33	33	111	113	75	57	2347797	53	0	0	4	82+73part	572556	86.447	1.001	0	2114.2	39.91	7660+396part	133060	4016692	28098	28098	-	-
KSGR73	311	227	136	114	66	29	4631345	4586378	4362655	4204119	3409376	2155764	270	145033	4616150	4641652	51.14	50.79	43586	43586	10825	10766	50621.7	50343.6	33	33	110	112	76	56	2382222	55	0	0	4	78+74part	573912	86.398	1.001	0	2113.39	39.47	7650+402part	133063	4013087	28301	28301	-	-
USZ81	372	193	131	102	58	23	4377561	4285543	4122458	3914092	3120232	1871630	263	135719	4331087	4641652	51.05	50.79	43705	39856	10841	3692	52887	49348.4	30	33	101	145	87	52	2611470	67	0	0	4	86+67part	500441	81.828	1	4.5	2365.79	41.91	7250+406part	91976	3798694	25115	24242	-	-
20220830gen8	345	227	142	116	65	22	4588408	4527194	4330524	4152083	3303375	1780635	293	143595	4572181	4641652	51.03	50.79	40388	40190	10901	8360	50322.4	49569.3	34	35	113	119	71	55	2503769	64	2	0	4	95+72part	559225	85.585	1.002	4.35	2344.66	47.77	7536+427part	120080	3979293	28455	27954	-	-
20221122lug3	384	215	121	98	66	30	4843694	4753639	4542929	4371129	3841723	2539774	308	166427	4818756	4641652	51.01	50.79	52048	53027	10914	15854	63799	66233.3	28	26	95	83	85	49	2866268	68	0	0	4	126+73part	774928	86.492	1.001	2.03	2214.92	46.47	7650+375part	97045	4019648	27538	28417	-	-
20220705zur9	280	203	130	106	61	23	4461449	4418810	4249595	4080918	3365605	2064085	253	301726	4451942	4641652	51.06	50.79	43435	42841	11166	6859	67507.8	64748.6	27	29	99	118	69	50	2598573	66	0	0	4	71+66part	473724	84.863	1.003	0	2343.3	47.04	7495+390part	156093	3949465	27152	25741	-	-
USB54	305	182	134	112	65	16	4283961	4221798	4109895	3954721	3192968	1463228	238	213785	4257730	4641652	51.17	50.79	39714	37015	11791	2419	55887.9	51265.3	32	37	101	154	42	35	1365553	25	0	0	4	41+33part	165617	87.573	1.002	0	765.49	17.43	7809+356part	117137	4073842	35534	33979	7949	-
20220705lug9	243	172	116	89	57	34	4429753	4395220	4260204	4076483	3553960	2741831	207	186475	4417929	4641652	51.07	50.79	61738	58536	12365	6848	66543.4	63336	25	27	80	102	70	45	2796630	59	0	0	4	60+46part	458478	84.803	0.999	2.26	2222.02	43.35	7478+353part	98695	3930920	29152	28706	-	-
20211214lug3	316	197	121	96	62	33	4794774	4735461	4570555	4389176	3836028	2812164	251	166147	4774199	4641652	50.95	50.79	58571	61734	12889	16465	67111.9	69028.3	26	24	88	80	82	45	2918132	68	0	0	4	72+71part	736775	86.398	1.001	0	2241.53	44.73	7654+391part	93437	4013103	28760	28919	-	-
20221025gen1	242	167	106	84	58	32	4640320	4601756	4442821	4268665	3824110	2826458	210	238920	4629727	4641652	50.97	50.79	60121	60121	13260	12333	77552	77352.8	23	23	75	76	71	39	2861774	80	0	0	4	56+64part	577861	86.953	0.999	0	2229.85	44.95	7655+394part	97147	4030855	35308	35308	-	-
KSGR74	305	190	113	95	67	29	4841727	4783806	4597366	4472217	4020492	2652519	241	181271	4820394	4641652	50.85	50.79	59620	61494	13648	18637	69729.7	72414.9	25	24	85	75	90	49	3071073	68	0	1	4	87+64part	784979	86.504	1	4.02	2187.51	44.22	7673+376part	96724	4015930	28441	29140	-	-
20220802sen9	288	164	109	88	58	31	4605942	4544617	4408036	4248736	3777961	2833323	207	165890	4572707	4641652	50.96	50.79	72475	67962	13872	11894	72731.8	71651.5	22	23	77	82	87	48	3084769	67	0	0	4	48+56part	526692	86.696	1	0	2228.09	44.99	7689+366part	136246	4025287	30843	30731	-	-
20220705alt1	1043	152	110	90	59	30	4669857	4482613	4372280	4225322	3729918	2729024	189	181260	4505927	4641652	50.93	50.79	61784	61729	14881	10751	73319.3	71175.4	22	23	76	86	81	46	2984149	68	0	3	4	32+56part	488429	86.13	1	11.01	2217.77	44.15	7609+365part	96713	3997538	31500	29147	-	-
20220830alt9	257	170	110	94	63	31	4687434	4642024	4489375	4373452	3879999	2736249	213	153703	4671293	4641652	50.96	50.79	61612	61612	15813	16584	68625.4	69063.6	24	24	81	79	82	45	2832048	71	0	0	4	50+63part	643222	86.284	1	0	2212.01	44.38	7646+364part	97074	4006169	30756	30756	-	-
20220215lug2	259	156	109	89	63	33	4589025	4535129	4422465	4276216	3843444	2781172	208	173728	4571730	4641652	51	50.79	61515	61515	16429	13683	68047.9	67022.8	25	25	77	81	87	49	3044938	67	0	0	4	54+58part	548908	86.247	1	0	2210.99	44.92	7619+355part	136206	4002633	30845	30748	-	-
KSGR9	219	150	108	88	64	32	4587405	4550683	4458929	4308317	3942671	2814722	186	181252	4575727	4641652	50.88	50.79	65435	64614	16594	13949	72944.6	71908.6	23	24	74	77	87	48	3119054	69	0	0	4	40+60part	531861	86.704	1	0	2184.24	45.31	7682+354part	97077	4025619	31734	30863	-	-
20220830lug5	229	170	107	93	63	29	4695582	4665569	4503236	4396458	3901053	2696185	198	196343	4685108	4641652	51.02	50.79	61688	61688	16607	17006	72474.7	73153.3	23	23	79	77	83	46	2897271	69	0	0	4	35+64part	659561	86.241	1.001	0	2207.88	44.22	7637+346part	159920	4005378	30880	31500	-	-
KSGR1	220	142	100	83	60	32	4533697	4493892	4387680	4263108	3898164	2895088	181	181266	4520345	4641652	51.01	50.79	69795	67956	16616	12039	75396.4	73425.9	22	23	69	76	90	45	3128280	64	0	0	4	45+53part	525789	85.694	1	0	2213.21	45.53	7578+326part	136263	3977613	31646	30870	-	-
MCL6	281	156	98	80	60	31	4659187	4598533	4468242	4343506	4032505	3017631	200	181276	4626518	4641652	50.89	50.79	82689	82689	17660	16635	80466.7	80204.3	21	21	67	68	89	46	3403060	66	0	0	4	62+57part	592991	86.613	1	0	2150.53	45.13	7692+344part	159820	4021290	31499	31499	-	-
20220705alt3	188	136	97	83	60	30	4508708	4482784	4386015	4275542	3908902	2810357	160	196335	4498414	4641652	50.92	50.79	68065	64603	18310	13628	80167.2	77693.3	21	22	67	75	85	46	3201081	72	0	0	4	26+50part	486645	86.11	0.999	2.22	2222.26	44.4	7610+347part	159920	3993048	31997	31735	-	-
20211214zur4	1715	330	144	113	66	23	5373971	4583340	4220426	4000337	3204768	1680506	1160	149052	5121330	4641652	51.17	50.79	33726	37021	968	5886	41085	45330.8	45	38	357	137	50	41	1208428	16	0	0	3	369+56part	625673	89.009	1.082	0.02	515.94	8.61	7878+440part	114083	4471089	28408	30746	-	764
W8r2	1985	254	110	94	64	31	5706383	4774300	4508551	4391397	3891748	2695339	1013	153696	5264521	4641652	51.03	50.79	51313	59647	1114	16954	60705.7	68851.9	30	25	220	78	88	50	2870481	72	0	0	3	405+69part	935005	86.802	1.067	0.02	2291.2	42.53	7653+412part	136246	4298410	24514	30785	-	597
20220607alt7	1554	335	140	100	57	25	5068073	4385561	4031831	3755449	3063669	1918517	1039	130874	4830431	4641652	51.12	50.79	37984	39851	1115	2205	44860.5	46685	37	35	299	186	95	57	2536234	74	0	0	3	298+82part	674261	83.423	1.06	2.05	2524.01	44.04	7159+739part	98734	4105810	22171	23368	-	-
MCL52	1464	358	162	120	55	20	4915972	4323251	3924134	3595961	2589661	1341644	824	99016	4620752	4641652	50.9	50.79	30100	29831	1943	1822	34901.4	34744.3	45	46	238	248	102	71	2347060	72	0	0	3	335+84part	696785	81.727	1.022	0	2495.98	43.24	7012+778part	86028	3878324	16557	16301	-	-
W8r3	1697	220	107	90	61	30	5505686	4723987	4498998	4375484	3918041	2804435	819	196345	5108293	4641652	51.03	50.79	55035	63210	2715	15830	69007.5	75945	26	22	134	75	84	48	3063068	72	0	0	3	324+71part	873055	86.524	1.047	0	2267.78	43.3	7630+407part	159920	4205395	27541	31500	-	513
KSGR20	921	296	163	129	62	14	4770152	4451458	4131480	3889732	2798491	1105024	551	165488	4611567	4641652	51.17	50.79	31446	31063	4934	4575	40717.9	40453.9	45	46	167	173	48	40	1176070	15	0	1	3	209+45part	452683	88.14	1.011	6.4	518.83	12.98	7780+454part	92647	4137572	28668	28379	-	-
20220412alt1	612	311	165	128	67	18	4662252	4512237	4201853	3938688	2942145	1241264	454	94341	4610416	4641652	51.15	50.79	31877	31281	5900	5440	37083.2	36833.6	45	46	156	161	55	46	1551201	49	0	0	3	205+69part	506211	87.274	1.004	0	1262.48	26.75	7783+386part	86003	4067301	25797	25526	-	-
MCL51	623	265	154	112	55	19	4500218	4315355	4035207	3739866	2808988	1516113	386	134535	4392989	4641652	51.16	50.79	37828	34408	5947	2797	45840.2	43384.4	35	39	140	191	90	59	2483445	72	0	1	3	120+76part	560844	81.398	1.004	2.25	2503.85	46.01	7127+554part	98748	3795162	22378	20541	-	-
USZinv3	948	242	151	108	60	24	4672496	4318605	4096942	3800142	3042722	1752280	430	130859	4439590	4641652	51.19	50.79	39852	38009	6045	3385	45493.6	43513.2	35	38	134	170	92	60	2618590	78	0	0	3	110+84part	567058	81.393	1.016	0	2470.84	44.13	7137+532part	74832	3836631	23368	21728	-	-
EOC17	432	266	152	111	61	20	4408285	4317119	4048004	3756173	2916084	1494304	355	112649	4379834	4641652	51.2	50.79	35212	34557	6604	2897	42795.1	40381.2	38	41	134	185	92	65	2525911	67	0	0	3	146+75part	637357	79.891	1	2.26	2492.54	43.31	7034+466part	72899	3707777	23367	20992	-	-
20220315alt4	924	233	142	114	64	21	4976338	4613066	4393052	4183249	3344775	1818605	554	203696	4815018	4641652	50.95	50.79	40173	40865	6707	10049	54809.5	56856.6	35	33	133	114	71	50	2582879	64	0	0	3	152+78part	684084	86.144	1.026	10.13	2331.92	47.29	7529+503part	106181	4100606	25249	26721	-	-
USB47	389	255	140	102	55	23	4381577	4305790	4017292	3742325	2989292	1821225	336	147251	4361220	4641652	51.24	50.79	42424	37992	6723	2762	50623.6	47565.1	31	35	124	183	94	59	2621349	70	0	0	3	142+72part	620960	79.822	1	0	2490.86	43.11	7040+478part	86029	3704617	22179	20531	-	-
EOC3	576	233	150	107	59	26	4417686	4234922	4028740	3733385	2955253	1827480	383	130813	4329307	4641652	51.18	50.79	39138	37059	6880	2199	44942.9	41918.6	34	39	127	195	86	54	2363045	73	0	0	3	140+76part	552867	80.403	1.002	0	2507.24	45	7064+525part	74832	3739889	24769	22354	-	-
20211214gen1	595	229	147	102	61	26	4445468	4249443	4045849	3730053	3072235	1861463	379	130853	4345079	4641652	51.2	50.79	42551	37982	6937	2359	46560.5	43585.6	33	37	124	185	90	58	2650710	72	0	0	3	126+72part	521141	81.333	1.003	0	2511.5	45.12	7118+530part	74819	3787425	23858	22189	-	-
20221122alt5	422	259	156	112	58	18	4311363	4221321	3969256	3643414	2739739	1383056	345	112984	4281455	4641652	51.22	50.79	32219	30632	7044	1617	42024.3	38763.2	38	44	137	225	60	45	1519232	39	0	0	3	114+63part	435051	82.094	0.999	0	1579.54	30.96	7227+408part	111329	3808144	24494	21854	-	-
20220705chu9	364	253	145	99	56	24	4376020	4312348	4074907	3746587	3049049	1920028	327	147667	4363371	4641652	51.13	50.79	42462	39434	7143	2747	50741.2	47699.1	30	34	121	172	88	55	2605876	73	0	0	3	136+73part	605075	80.273	1	2.29	2524.34	43.29	7054+453part	86015	3726234	24400	22890	-	-
USB59	388	242	131	88	57	26	4448213	4365446	4107305	3804259	3270007	2156350	328	206011	4425139	4641652	51.12	50.79	49374	46433	7153	3307	60175.8	57368.8	28	30	110	149	92	54	2630338	74	0	0	3	146+69part	645607	80.684	1.001	0	2489.85	41.92	7111+446part	98747	3747287	26548	24778	-	-
L12	398	271	158	120	65	23	4657676	4590550	4315360	4054735	3175303	1722411	341	114852	4638617	4641652	51.15	50.79	37048	37048	7230	7230	44786	44756.7	37	37	135	135	58	45	1953751	44	0	0	3	114+70part	532009	87.527	1.003	2.16	1558.83	29.22	7748+405part	96801	4073058	26284	26284	-	-
USB42	377	251	155	112	58	26	4402866	4333439	4108247	3810703	2938359	1807539	327	116272	4385389	4641652	51.2	50.79	39863	37840	7269	3475	44030	41599.1	35	39	128	171	88	57	2556351	75	0	0	3	128+78part	587726	80.948	1	0	2501.64	44.96	7139+462part	79427	3758816	23926	22062	-	-
USB45	524	260	145	107	61	23	4480086	4344630	4093902	3816138	3074990	1752738	373	147707	4421765	4641652	51.14	50.79	39447	37940	7274	3535	47624.8	45368.7	34	37	127	165	86	56	2409996	77	0	0	3	169+71part	630335	80.811	1.001	2.26	2512.37	42.96	7104+469part	73048	3754743	24397	22664	-	-
USB48	362	243	139	94	53	20	4350109	4281534	4023885	3690309	2995774	1804787	320	233390	4334058	4641652	51.14	50.79	39039	36987	7277	2467	59102.9	55186.3	29	33	119	181	83	48	2460599	71	0	0	3	143+69part	587654	80.065	0.999	0	2527.86	41.54	7054+403part	81775	3714443	24783	22594	-	-
20220412gen3	416	244	125	91	56	25	4353825	4261500	3996595	3740741	3149602	2042359	338	195918	4327985	4641652	51.17	50.79	44693	42898	7308	1816	56662.5	52833.5	28	32	109	182	86	51	2610849	74	0	0	3	146+79part	562559	80.401	1	0	2512.8	40.83	7087+420part	73515	3732443	25419	23125	-	-
20220830lug3	383	227	145	101	59	26	4324861	4243932	4026689	3726971	3056002	1890922	299	130866	4289009	4641652	51.23	50.79	43025	39451	7342	2309	48237.2	44572.5	32	36	117	189	87	57	2550702	72	0	1	3	90+81part	510644	80.635	1	4.59	2516.48	45.79	7086+485part	98743	3742929	24757	22987	-	-
20220118lug4	346	233	156	106	61	21	4298733	4238973	4043183	3700063	2971407	1569993	294	130831	4278519	4641652	51.25	50.79	37691	34533	7370	2285	45270.4	41728.7	35	40	124	196	88	59	2464398	72	0	0	3	89+80part	512215	80.411	0.999	2.31	2510.59	45.48	7071+482part	74832	3729198	24137	21977	-	-
USB40	333	252	151	110	59	20	4326147	4278850	4036781	3756039	2905481	1485869	304	134248	4314990	4641652	51.19	50.79	37890	35693	7410	2553	44592.5	41454.3	36	40	125	192	94	61	2542999	69	0	0	3	99+72part	546027	80.487	1	0	2503.85	43.7	7046+486part	86020	3734767	21193	20202	-	-
USB26	475	231	151	107	58	22	4427136	4300952	4101517	3796589	2968994	1660034	330	147257	4364189	4641652	51.21	50.79	40687	37998	7459	3230	47222.8	44400	34	38	123	169	94	63	2683111	71	0	0	3	136+70part	593864	80.554	0.999	4.54	2517.22	44.49	7069+479part	85973	3735755	23925	21238	-	-
20220927gen3	357	246	152	111	62	25	4393233	4336175	4103443	3812787	3057806	1736035	309	130867	4377291	4641652	51.21	50.79	39800	37845	7554	3892	44838.3	42284.6	36	39	126	169	87	57	2420911	73	0	0	3	103+80part	578978	80.965	1.001	2.22	2511.89	46.19	7129+475part	98748	3760277	24400	22373	-	-
USZ22	420	233	136	96	61	22	4466914	4364854	4130243	3844528	3261528	1856015	329	233496	4431953	4641652	51.16	50.79	44136	42479	7593	3692	57853.7	55240	30	33	113	148	90	54	2603331	78	0	0	3	146+74part	645581	80.807	1	0	2538.25	42.85	7125+428part	98746	3752269	25772	24625	-	-
20220215zur3	473	239	139	103	63	22	4546649	4414373	4184039	3921043	3196685	1739687	371	153519	4507318	4641652	51.24	50.79	41908	40650	7622	5101	50318.9	48862.6	34	35	119	138	41	31	1212487	13	0	0	3	129+38part	397890	87.863	1.004	0.02	272.91	6.91	7777+411part	114243	4096188	33971	32098	866	-
20231031gen3	340	242	148	110	61	23	4347681	4292354	4046824	3775446	2980767	1661948	300	130515	4332259	4641652	51.25	50.79	39193	37048	7623	2842	44964.7	41967.5	35	39	125	181	89	58	2543124	78	0	0	3	108+74part	555863	80.672	0.999	0	2511.06	45.22	7086+473part	74831	3741767	23797	21874	-	-
USZ73	475	275	150	115	68	26	4735447	4630693	4329582	4074901	3346471	1920221	372	181282	4696519	4641652	51.13	50.79	40612	40847	7646	8091	48041.1	48609	36	35	134	127	74	56	2334234	59	0	0	3	158+78part	673108	85.83	1.002	4.26	2119.14	39.5	7624+415part	96735	3992042	25280	25614	-	-
USZ19	378	245	146	102	56	22	4369347	4292789	4076626	3758567	3007837	1792258	328	147708	4350004	4641652	51.11	50.79	41147	37864	7669	2754	50558.9	47382.1	31	35	120	175	85	53	2485632	77	0	0	3	135+73part	573747	80.512	1.001	2.25	2537.22	42.95	7072+433part	86027	3741539	23829	21150	-	-
USZ59	415	261	173	129	54	15	4197722	4119577	3876762	3546738	2307193	979137	313	97965	4154627	4641652	51.2	50.79	28043	24987	7709	-	33727.2	30188.4	46	55	151	-	52	44	1310117	40	0	0	3	50+43part	261922	82.926	1.001	0.02	1245.36	24.45	7351+462part	89502	3852394	23488	21304	3056	-
20220215gen3	499	221	147	105	58	25	4372202	4225449	4039951	3746789	2982273	1822448	347	130816	4302643	4641652	51.23	50.79	42564	38006	7772	2045	46828.1	43408	33	37	120	189	89	58	2501722	75	0	0	3	101+70part	493518	80.945	1.004	0	2502.06	44.77	7094+510part	98754	3772569	24145	22683	-	-
KSGR70	354	242	141	105	62	26	4379773	4318792	4067623	3812356	3153135	1869138	310	130838	4362447	4641652	51.23	50.79	42552	39849	7841	3038	47299.8	44454.6	33	37	118	168	90	56	2641989	75	0	0	3	128+69part	567962	81.043	1	2.27	2518.74	45.79	7139+457part	74832	3760335	25004	23368	-	-
20220927sen5	362	250	165	126	57	19	4356152	4298722	4070270	3785357	2624447	1329558	313	97382	4341775	4641652	51.15	50.79	29859	28523	7901	3434	38774.6	36269.5	41	46	141	191	36	29	865438	22	0	0	3	76+44part	312255	86.19	1.001	2.3	880.53	18.9	7603+421part	97382	4005104	27569	24724	3460	-
KSGR68	397	248	152	113	61	24	4408315	4328168	4110925	3830769	3025997	1725369	334	130861	4386794	4641652	51.19	50.79	39728	37792	8042	3613	45278.2	42792.2	35	39	127	167	88	57	2499771	75	0	0	3	131+77part	586876	80.961	1.001	0	2501.86	45.21	7144+453part	98748	3760448	23797	21920	-	-
EOC13	344	239	146	106	58	22	4375150	4317749	4095680	3820422	3045438	1712893	298	147205	4358598	4641652	51.18	50.79	40853	38269	8075	3170	49275.1	46270.3	33	37	118	167	91	56	2588429	70	0	0	3	114+69part	612820	79.952	1	0	2510.29	44.78	7042+472part	75322	3711569	23942	21851	-	-
20220802gen3	435	250	149	116	66	13	4491737	4401317	4177631	3928711	3034614	1162367	340	188351	4461888	4641652	51.17	50.79	34405	32739	8094	5033	47383.4	45548.3	39	42	126	149	35	29	1225629	11	0	0	3	116+35part	340589	88.239	1.002	0	246.98	7.31	7882+322part	129431	4104025	28897	28447	3047	-
USB3	319	223	152	109	59	24	4256631	4202836	4016056	3714992	2899004	1688632	278	116318	4239745	4641652	51.21	50.79	39098	35590	8124	1792	44278	40444.1	34	40	121	206	85	54	2408629	77	0	0	3	82+71part	476907	80.355	0.999	2.29	2525.72	45.62	7056+470part	72937	3726825	24137	21977	-	-
20220607gen5	396	234	151	121	57	16	4301776	4216117	4002539	3789197	2717881	1239280	313	140163	4267786	4641652	51.1	50.79	35577	30770	8136	1704	42782.5	39336.5	37	43	127	205	49	41	1054684	19	0	0	3	58+51part	206165	86.647	1.003	0	624.73	12.51	7711+395part	105777	4035848	30332	28004	4804	-
KSGR48	358	241	150	109	58	24	4370984	4306162	4088839	3793227	2930482	1749317	303	130857	4347858	4641652	51.24	50.79	39188	35268	8136	2874	45702.4	42809.6	34	38	123	173	89	55	2438434	75	0	0	3	113+75part	570367	80.66	1	2.3	2503.5	45.42	7117+467part	98753	3743041	23858	22376	-	-
KSGR60	312	225	144	102	60	26	4298156	4248677	4054205	3768722	3091917	1887035	279	130866	4285151	4641652	51.17	50.79	43080	39815	8151	2342	48493.8	44769.3	32	36	112	181	86	55	2594058	74	0	1	3	89+73part	515546	80.486	0.999	2.31	2514.12	46.1	7088+458part	98748	3732833	24187	22189	-	-
20220607lug9	338	232	146	108	56	24	4349702	4292435	4071871	3802488	2954140	1796620	292	130840	4332299	4641652	51.21	50.79	41182	38003	8154	2942	47881.2	44690	33	37	119	173	89	56	2537872	68	0	2	3	96+80part	556435	80.553	1	9.14	2510.13	45.63	7104+457part	98748	3740559	23797	22375	-	-
20220607chu4	312	229	145	106	58	24	4345749	4296388	4092044	3810688	3023074	1814430	289	147187	4336549	4641652	51.2	50.79	38829	37840	8164	3027	49571.4	46313	33	37	117	167	96	60	2589924	73	0	0	3	103+67part	542235	80.997	1	0	2520.55	44.3	7119+475part	74823	3758151	24889	22986	-	-
20220830sen5	343	240	142	107	55	22	4347320	4290259	4054204	3810672	2994078	1750667	297	143233	4328436	4641652	51.19	50.79	41150	38282	8164	2680	50289.1	46895.6	32	36	117	176	93	59	2718244	71	0	0	3	102+75part	557723	80.499	1	0	2504.37	43.91	7063+484part	86030	3737352	22404	20522	-	-
USZ14	387	239	143	106	60	25	4400345	4322487	4088685	3820055	3113564	1853985	316	130878	4374702	4641652	51.24	50.79	42669	41013	8176	3232	47993	45232.9	33	36	119	165	88	58	2657888	75	0	0	3	128+74part	578238	81.036	1	0	2517.58	45.28	7131+458part	98748	3760793	24387	22189	-	-
KSGR27	361	233	139	102	57	25	4382657	4313116	4096145	3846264	3109156	1952820	300	143205	4356808	4641652	51.2	50.79	42561	39188	8177	3069	52584	49357.1	30	34	111	160	94	56	2678401	71	0	0	3	109+74part	577744	80.665	1	0	2509.84	43.79	7090+472part	75322	3744895	24123	21851	-	-
KSGR30	320	231	138	102	59	24	4330150	4282735	4053404	3803046	3130183	1877763	283	143280	4317705	4641652	51.23	50.79	42439	38275	8181	2739	51622.8	48020	31	35	112	173	96	58	2715998	73	0	0	3	100+70part	548056	80.523	1	0	2508.19	44.59	7077+461part	74832	3736353	24138	21802	-	-
MCL38	357	240	139	106	57	25	4366497	4298934	4073411	3845338	3013993	1862834	317	155996	4352839	4641652	51.22	50.79	39199	37813	8183	2701	48865.1	45824.6	33	36	115	167	96	61	2635253	74	0	0	3	122+73part	559103	80.906	1	0	2513.67	44.46	7136+483part	77608	3755980	23926	21420	-	-
20220315zur2	328	232	142	102	55	24	4356630	4303830	4095475	3813214	3036921	1900109	292	143242	4343391	4641652	51.22	50.79	42434	39211	8187	3027	52303.5	48942.6	30	34	113	162	96	58	2648243	71	0	0	3	102+73part	569921	80.545	1	0	2504.23	44.26	7076+476part	75319	3739477	23797	21236	-	-
20221122lug1	368	240	149	113	60	25	4393475	4321686	4115802	3877478	3038518	1824966	316	116303	4374460	4641652	51.2	50.79	39191	37852	8198	3407	46215.5	43555.2	34	37	120	164	88	57	2537684	78	0	1	3	115+83part	592135	80.646	1.001	4.53	2496.89	43.84	7116+476part	98750	3745546	24708	22987	-	-
KSGR26	313	233	141	102	58	25	4356412	4308304	4094724	3827944	3111261	1941331	290	143270	4347434	4641652	51.2	50.79	42439	39163	8198	3248	51835.5	48549.8	31	34	112	161	96	59	2714559	72	0	0	3	105+73part	562540	80.804	1	0	2511.54	44.02	7104+473part	86020	3750375	24238	21420	-	-
20220830zur9	295	213	146	102	57	24	4224139	4178248	4007982	3706489	2981131	1814461	264	130863	4212662	4641652	51.22	50.79	42524	38006	8206	1035	49132.1	44591.2	31	36	112	213	88	54	2546601	75	0	0	3	72+71part	465751	79.957	1	2.37	2518.87	45.85	7025+472part	75319	3709998	24738	22683	-	-
USB50	317	218	149	101	58	27	4309204	4255633	4087344	3748484	3025958	1935433	270	116322	4289689	4641652	51.22	50.79	43048	40063	8207	2655	47541.5	43936.6	32	36	114	174	86	56	2576023	73	0	1	3	77+79part	497555	81.033	0.999	2.31	2515.69	46.13	7130+470part	98720	3758968	24386	22171	-	-
20211116zur3	380	254	157	121	68	15	4434013	4369739	4148574	3897051	2982054	1109590	327	137229	4417304	4641652	51.21	50.79	34868	32196	8222	4148	40995	39013.6	42	45	130	164	42	35	935269	14	0	0	3	103+39part	343603	87.18	1.002	0	239.13	6.71	7798+363part	115692	4053408	30339	28493	2860	-
USZ32	372	237	152	109	60	25	4389903	4316466	4131605	3830171	3034701	1808347	309	130866	4366564	4641652	51.23	50.79	39772	37723	8297	3417	46435	43683	34	38	120	163	91	57	2589977	77	0	0	3	119+77part	581891	80.729	1	2.29	2504.16	44.79	7108+475part	74832	3748203	24777	22683	-	-
USZ89	461	250	148	118	64	21	4570263	4459091	4219507	4000439	3137735	1691405	340	138955	4521011	4641652	51.17	50.79	37984	36908	8318	5998	48757.1	47489.8	35	37	126	141	46	37	1224975	15	0	0	3	115+42part	375926	88.78	1.002	0	243.91	7.38	7930+360part	129298	4130172	30811	30343	2021	-
USB60	1255	231	125	95	57	31	4993605	4740431	4491735	4278536	3636256	2703934	323	181268	4804005	4641652	51.04	50.79	59166	61759	8337	12345	65318.1	67602.7	26	25	101	87	78	46	2811849	65	0	3	3	141+70part	791364	85.775	1.001	12.32	2238.96	45.78	7576+384part	96719	3986533	27538	28931	-	-
USB58	305	219	138	103	61	23	4329796	4282631	4074469	3830096	3151207	1804829	271	147274	4317731	4641652	51.22	50.79	41175	37724	8357	3062	51306.8	47726.3	31	36	110	164	97	62	2744891	75	0	0	3	91+70part	544474	80.583	1	0	2508.77	44.54	7089+465part	74832	3740713	24895	21851	-	-
USB56	316	224	142	103	57	24	4357849	4304634	4108177	3834573	3093388	1903686	284	147238	4345707	4641652	51.21	50.79	42561	40075	8454	3572	52326	48989.8	30	34	112	158	95	58	2697679	72	0	0	3	95+66part	583466	80.357	0.999	0	2515.23	44.48	7076+480part	86030	3727487	23937	21238	-	-
20221025gen3	330	241	147	116	63	19	4407292	4361793	4125233	3902211	3019377	1435285	282	145344	4390250	4641652	51.15	50.79	38688	35403	8466	4113	45432	42971.3	37	41	122	159	53	39	1617957	45	0	0	3	87+57part	387210	85.694	1	2.21	1261.21	28.48	7666+327part	91892	3978084	28932	26449	1514	-
20220607gen1	323	219	144	104	63	26	4296207	4240031	4047735	3767821	3107953	1792635	273	116306	4275409	4641652	51.19	50.79	42547	39173	8492	2380	45498.1	41908.2	34	39	113	182	91	57	2544985	75	0	1	3	76+76part	477582	81.059	0.999	4.58	2513.25	46.09	7112+479part	74832	3760230	24772	22184	-	-
20221025sen1	349	248	142	115	67	30	4650400	4599362	4329035	4121919	3318657	2033970	300	118446	4633008	4641652	51.11	50.79	41812	41812	8495	8495	45405.8	45321.2	37	37	121	121	65	51	2241029	57	0	0	3	90+76part	593730	86.271	1.001	4.3	2149.66	40.98	7635+412part	82714	4008813	28061	27562	-	-
W10r3	335	231	150	108	60	26	4425354	4365396	4167702	3875944	3102807	1883681	298	116329	4411236	4641652	51.18	50.79	42568	40726	8504	4947	47280.1	44933.1	34	36	119	152	89	57	2611025	74	0	1	3	101+79part	610152	81.066	1.001	2.24	2513.36	45.92	7136+460part	75321	3765633	24145	22755	-	-
USB51	295	215	151	106	61	22	4257006	4215116	4054663	3754968	3038343	1648633	253	126018	4240284	4641652	51.18	50.79	41196	37703	8530	2038	47289.8	43200.7	33	38	113	191	87	57	2513219	71	0	1	3	59+79part	473861	80.432	1	2.36	2504.37	45.23	7072+475part	98750	3731631	24145	21977	-	-
20220927zur9	469	250	158	127	67	20	4509730	4397376	4187147	3961058	2968066	1339300	338	102708	4455706	4641652	51.25	50.79	34358	33255	8546	5162	38863.7	37306.8	42	45	133	157	50	40	1549638	48	0	0	3	114+54part	394725	86.674	1.002	0	1254.55	27.55	7687+381part	98819	4029508	26450	25786	826	-
KSGR36	309	225	148	112	58	25	4313461	4264218	4064219	3817628	2959274	1812269	283	130814	4304038	4641652	51.22	50.79	39837	37492	8548	2720	46524.3	43140.3	33	38	118	178	91	60	2686196	72	0	2	3	95+73part	525253	80.625	1	4.62	2513.35	45.58	7097+468part	74832	3740868	24402	22189	-	-
20221122lug9	711	218	142	117	68	20	4575398	4321637	4141230	3951497	3117085	1498287	419	137318	4443959	4641652	51.17	50.79	34580	34188	8556	4548	44556.5	42658.8	39	41	123	150	27	24	923953	14	0	0	3	165+27part	274518	88.913	1.006	0	362.5	8.45	7927+336part	106203	4153603	32499	30715	4611	-
20211123lug1	367	230	145	108	58	26	4342284	4270999	4078969	3821610	3016952	1884533	302	130856	4320596	4641652	51.21	50.79	41135	39193	8558	2469	47565.4	44275.3	33	37	116	173	88	55	2529121	74	0	0	3	105+75part	529653	80.847	1	4.65	2511	45.11	7113+476part	74832	3752691	25032	22987	-	-
20220830lug9	308	218	136	103	54	21	4263700	4214425	4003895	3768362	2969728	1743879	270	147262	4249659	4641652	51.2	50.79	42549	38005	8560	1889	52544.6	48107.1	30	35	110	191	90	57	2693297	70	0	0	3	85+67part	491998	80.22	1	0	2512.46	44.96	7035+468part	78642	3723277	23797	20610	-	-
USZ82	314	221	141	105	52	24	4308131	4256763	4060719	3808686	2947176	1898496	269	147278	4289557	4641652	51.21	50.79	43117	39193	8583	2581	51884.7	47949	30	34	111	174	90	57	2604961	70	0	0	3	83+76part	544104	80.011	1	0	2510.97	45.09	7022+465part	86030	3712947	23797	20436	-	-
MCL4	314	230	135	103	59	26	4364750	4317572	4095041	3877015	3171888	1974220	283	143245	4353727	4641652	51.2	50.79	43054	41176	8587	3040	52140.4	48906.1	31	34	108	156	97	58	2748224	74	0	0	3	102+74part	574076	80.707	1	0	2511.67	44.33	7106+465part	86022	3746513	24398	22186	-	-
20221025alt1	333	230	153	117	61	19	4246198	4191556	4009107	3747502	2850936	1394961	288	171247	4230224	4641652	51.19	50.79	35641	31539	8600	1255	44977.6	40990.8	36	43	124	218	36	29	1091331	17	0	0	3	68+35part	247474	85.242	1.001	0	544.34	11.06	7581+372part	92885	3961130	31416	28332	5201	-
L6	320	231	150	114	64	23	4444429	4393512	4196804	3928567	3103882	1686986	289	145502	4433202	4641652	51.16	50.79	39607	38712	8656	5373	46860.8	44756.4	36	38	121	147	59	41	1727813	48	0	0	3	76+56part	351363	87.328	1.001	2.23	1261.8	28.61	7784+350part	98840	4058166	28968	27478	2124	-
20211116gen3	426	257	143	113	69	25	4784679	4700754	4444218	4223911	3514286	1970335	338	163877	4755134	4641652	51.1	50.79	42344	43688	8835	10775	52678.7	53966.7	34	33	119	109	70	53	2408305	60	0	0	3	127+85part	703489	86.376	1.002	2.08	2138.6	39.31	7657+412part	133055	4019167	28061	28261	-	-
20220705sen3	342	247	146	117	64	22	4605932	4553374	4309218	4088097	3208212	1720510	303	170260	4591303	4641652	51.11	50.79	39816	39816	8898	8150	48782.7	48253.5	36	36	122	128	63	47	2166299	57	0	0	3	100+70part	575969	85.712	1.001	2.13	2098.52	38.48	7598+385part	85636	3980849	27531	27509	-	-
MCL3	469	236	144	116	63	21	4515554	4395973	4185945	3986478	3107232	1618193	349	117106	4473090	4641652	51.14	50.79	38647	36956	8919	5250	46372.5	44688.5	35	38	121	143	32	26	1101895	12	0	1	3	125+31part	307278	89.111	1.002	2.21	261.27	7.68	7925+367part	117106	4143208	33864	32498	4084	-
USB49	285	209	142	103	59	25	4338052	4294632	4132561	3862081	3135594	1924107	253	147301	4326299	4641652	51.18	50.79	42420	39213	8920	3818	52037.4	48501.9	31	35	107	152	96	59	2739151	72	0	0	3	72+67part	560236	80.435	1	0	2506.93	43.97	7072+463part	86020	3732088	24385	21851	-	-
20220118zur1	434	234	146	114	64	18	4393297	4294609	4100636	3865054	3058722	1441111	324	162616	4355572	4641652	51.17	50.79	38952	35536	8922	2896	47539.9	44609.9	36	40	121	166	57	47	1812295	51	0	0	3	96+63part	336648	85.736	1.002	0	1282.88	28.13	7549+374part	97030	3988595	28949	27080	1978	-
USZ30	380	223	135	104	59	24	4333834	4252528	4048997	3831625	3120552	1835053	291	147203	4300283	4641652	51.24	50.79	42674	40905	8932	2210	51442.5	47659.2	31	36	109	174	92	57	2694412	73	0	0	3	118+66part	545607	80.266	0.999	0	2516.65	44.73	7056+452part	85997	3722649	23858	21874	-	-
MCL7	327	227	144	108	60	25	4394271	4339177	4155015	3900215	3124490	1859564	280	147277	4376332	4641652	51.11	50.79	41170	39217	8936	4532	49735.3	46892.4	33	36	113	149	93	62	2715471	75	0	0	3	97+71part	577209	81.148	1	0	2503.17	44.64	7175+468part	72933	3765542	24138	22186	-	-
KSGR32	311	219	143	107	60	25	4323028	4268960	4090288	3841711	3118990	1861455	284	143245	4312948	4641652	51.18	50.79	42425	38275	8946	2736	50240.6	46682.7	32	36	112	166	96	58	2685209	73	0	1	3	98+71part	543621	80.479	1	2.32	2504.44	43.91	7065+471part	74832	3735044	24400	21851	-	-
20231029zur5	359	242	148	119	66	20	4507363	4438785	4199649	3987088	3079112	1474912	319	145396	4492925	4641652	51.25	50.79	36092	35180	8947	5488	44100.8	42687.7	39	41	126	144	56	42	1801344	42	0	1	3	105+55part	392106	87.668	1.002	2.18	1252.5	24.63	7803+326part	98813	4075617	26422	25198	1258	-
20220315lug1	324	224	146	108	63	24	4294201	4240660	4062815	3793418	3073601	1724273	281	130859	4278944	4641652	51.24	50.79	39801	37474	8962	2224	46280.9	42664.4	34	39	115	182	89	59	2499938	75	0	0	3	88+76part	498673	80.667	1	4.63	2506.86	46.08	7104+453part	74832	3743455	24138	22179	-	-
20221122zur3	328	226	137	108	60	24	4331953	4276990	4045415	3841346	3063626	1784951	286	130864	4317384	4641652	51.17	50.79	41155	39141	8966	2611	47903.8	44557.2	33	37	113	173	90	57	2578626	73	0	1	3	94+68part	524754	80.905	1	2.29	2516.18	46.01	7124+464part	98748	3755696	23858	21851	-	-
USZ47	316	223	143	107	61	27	4326567	4275159	4081886	3839073	3109748	1894118	281	130850	4312423	4641652	51.17	50.79	42569	39177	8971	2788	47291.6	43937.3	33	37	112	168	88	58	2590753	71	0	1	3	97+75part	516185	81.06	1	2.23	2512.8	45.86	7143+446part	76834	3763526	24919	22385	-	-
20221025lug3	317	228	138	104	58	23	4345933	4295374	4080380	3836421	3095379	1849015	288	159287	4335645	4641652	51.21	50.79	42415	39190	8973	2871	52587.6	49120.7	30	34	111	163	97	59	2709342	71	0	0	3	96+74part	556290	80.64	1	0	2511.08	44.56	7076+481part	86008	3743685	22986	20522	-	-
USZ29	329	230	142	109	60	27	4361600	4308646	4088349	3862346	3099029	1914281	283	130851	4344702	4641652	51.21	50.79	43072	40712	8993	3129	47572.6	44529.1	33	37	115	163	92	56	2680724	75	0	1	3	103+72part	564612	80.705	1	2.26	2506.58	45.37	7134+452part	74832	3746821	24400	22987	-	-
USZinv4	343	228	146	116	69	21	4440942	4376799	4172952	3946865	3191360	1511328	298	121089	4425065	4641652	51.13	50.79	38691	36370	9013	4983	43871.1	41824	38	41	120	147	51	40	1661642	49	0	0	3	86+56part	365661	86.785	1.001	2.21	1262.96	28.84	7722+349part	98829	4032664	29486	28756	1783	-
MCL32	293	211	147	108	59	27	4273270	4226336	4064657	3799506	2989036	1874088	267	130846	4262647	4641652	51.19	50.79	42567	37808	9036	2290	46558	42756.4	33	38	112	181	86	55	2544692	71	0	0	3	79+74part	511061	80.113	0.999	0	2497.86	45.43	7065+460part	74832	3715828	24137	21249	-	-
20221025gen5	405	250	151	122	67	21	4524278	4445725	4229504	4000168	3060726	1494574	327	113862	4498965	4641652	51.22	50.79	34495	34382	9168	7067	42229.7	40931.5	40	42	128	143	30	27	818823	9	0	0	3	116+29part	358103	88.808	1.001	0	242.78	5.33	7958+329part	113862	4127123	31775	30759	2500	-
L19r3	356	226	147	118	67	21	4440456	4367119	4161153	3937957	3082595	1466660	308	107186	4422629	4641652	51.11	50.79	38094	35088	9170	4805	41896.9	39919.9	39	42	123	151	53	43	1607999	50	0	0	3	98+53part	354817	86.899	1.002	0	1268.46	27.76	7713+368part	98838	4042146	29683	28714	2123	-
20221025chu3	347	219	136	108	61	20	4417922	4348079	4141689	3926821	3172120	1680829	298	181136	4402015	4641652	51.15	50.79	41508	40069	9262	4196	52084.2	49395.2	32	35	112	144	40	33	1640905	21	0	0	3	86+41part	345184	86.867	1.002	4.48	664.52	14.6	7739+350part	113695	4040362	33256	31787	2528	-
20231030alt4	398	238	142	117	66	20	4493343	4402921	4178026	3998620	3187854	1575669	338	121035	4473871	4641652	51.17	50.79	38863	37783	9343	5010	46211.6	44541.2	36	38	120	142	60	43	1811189	46	0	0	3	125+53part	382537	87.425	1.001	0	1259.15	27.79	7796+357part	98861	4062105	29036	28482	1281	-
20231030alt2	392	239	145	121	64	21	4495862	4409716	4184656	4018262	3085570	1628216	331	145454	4474900	4641652	51.18	50.79	36488	35465	9361	5344	47150.5	45456.6	36	38	122	144	59	39	1707786	42	0	0	3	116+55part	383528	87.429	1.001	0	1255.4	27.2	7791+357part	98860	4062284	27212	26426	1255	-
MCL27	371	240	147	117	69	18	4693426	4631151	4408946	4187734	3373774	1501119	296	217643	4669601	4641652	51.02	50.79	40163	40163	9423	10291	51705.2	52016.5	37	37	119	116	75	55	2477503	62	0	0	3	82+81part	607737	86.802	1.001	2.08	2271.82	46.06	7646+448part	120080	4033955	25266	25266	-	-
USB29	310	204	133	100	58	25	4352886	4293872	4112278	3873205	3142086	1958877	270	147328	4337444	4641652	51.05	50.79	45568	42469	9472	3731	52923.7	49455.1	30	33	104	149	86	52	2633606	65	0	1	3	92+62part	525400	81.396	1	4.56	2359.44	41.86	7203+396part	91974	3778993	24836	22395	-	-
20220510gen4	262	207	138	102	58	24	4279002	4247948	4074038	3819057	3097470	1895928	244	147204	4272483	4641652	51.21	50.79	42374	39212	9489	2502	53156.7	48928.9	30	34	105	167	96	57	2728329	70	0	0	3	74+65part	500038	80.653	0.999	2.29	2512.75	44.35	7095+443part	75322	3740839	24397	22755	-	-
KSGR47	350	210	133	101	60	28	4378368	4305013	4106169	3878744	3233185	2093125	272	130892	4346583	4641652	51.16	50.79	49051	44469	9490	3428	51810.5	48516.9	30	33	105	150	88	53	2678125	76	0	0	3	93+66part	549836	81.017	1	0	2517.64	46.3	7145+449part	98748	3760307	25445	24400	-	-
KSGR42	287	211	148	109	61	24	4278804	4236635	4075371	3813519	3004889	1689292	259	116322	4266946	4641652	51.18	50.79	41166	37670	9514	2583	44992.4	41360.3	34	39	112	177	86	56	2555435	75	0	0	3	66+76part	474076	81.006	0.999	0	2513.9	46.12	7126+463part	72936	3757431	23925	21776	-	-
20220607alt5	326	224	150	113	59	24	4534309	4482174	4300069	4040575	3128432	1917631	279	131498	4518552	4641652	51.15	50.79	41992	41561	9527	7374	51040.2	49686.5	32	33	116	130	64	50	2088580	41	0	1	3	68+59part	462520	86.478	1.003	1.97	1615.51	30.66	7623+365part	111299	4025179	28702	27570	-	-
20220927alt7	366	243	147	119	65	22	4479021	4409332	4203775	3986357	3066113	1585419	322	109699	4463020	4641652	51.17	50.79	35111	34402	9559	5505	43408.2	41737.6	38	41	123	143	33	29	920931	8	0	0	3	102+31part	316689	88.841	1.002	0	247.91	5.35	7957+360part	105989	4133328	32275	31190	4070	-
KSGR50	281	215	148	113	69	20	4388087	4351098	4185474	3925030	3185183	1504547	259	136811	4380102	4641652	51.17	50.79	36353	35050	9593	5151	45575.6	43007.5	37	41	115	147	31	27	1266659	12	0	0	3	48+32part	258327	88.409	1.001	0	228.39	6.64	7896+367part	129424	4109706	31525	30618	5514	-
MCL29	308	209	135	106	65	22	4401551	4345384	4147921	3934062	3208460	1712710	274	117149	4389610	4641652	51.16	50.79	40662	39032	9644	4428	48683.1	46039.6	33	37	108	142	28	25	1152836	13	0	0	3	67+39part	254712	88.666	1.002	0.02	253.25	6.7	7933+340part	117149	4122075	35205	33024	6957	-
20211116zur4	409	216	141	115	58	15	4306290	4202286	4027678	3844134	2832266	1325143	322	185072	4271661	4641652	51.14	50.79	35336	31193	9674	1528	49511.3	45564.7	35	41	116	197	45	32	1271349	36	0	4	3	96+46part	230230	86.317	1.002	11.54	1044.44	21.07	7661+412part	117187	4016036	29588	28115	5165	-
20220607zur5	444	206	135	104	63	30	4694534	4576757	4398917	4164460	3507232	2360578	291	144976	4631755	4641652	51.1	50.79	50330	50330	9871	9575	55996.3	55876.9	30	30	105	106	66	49	2488213	56	0	0	3	85+75part	591338	86.272	1.002	4.32	2118.92	39.17	7623+394part	133051	4012982	28458	28458	-	-
KSGR58	324	215	140	106	57	26	4341620	4279754	4108106	3874976	3083792	1952548	278	143233	4322062	4641652	51.17	50.79	42543	40727	9875	3029	51579.8	48028.4	31	35	108	157	97	59	2729790	72	0	0	3	94+69part	541174	80.749	1	0	2509.96	44.41	7101+478part	86029	3746669	23797	20610	-	-
20220412sen2	280	200	143	109	66	22	4323389	4279670	4133264	3870382	3169311	1624052	253	183936	4315110	4641652	51.13	50.79	40679	38323	9876	4054	48567.9	45151.1	35	39	111	153	51	41	1741722	41	0	0	3	39+43part	233318	87.356	1.001	0	1186.46	23.64	7747+390part	100357	4056954	32649	30624	5427	-
20220830sen3	466	204	142	108	62	20	4460081	4327509	4176367	3931639	3130227	1624753	302	202267	4389627	4641652	51.15	50.79	41037	40216	9886	4987	52396	49551.1	33	36	110	143	50	34	1726884	43	0	0	3	78+48part	312855	86.918	1.003	0	1254.19	27.73	7735+351part	98826	4046758	29724	28686	2551	-
20221122sen3	350	202	150	115	62	21	4385360	4307133	4166205	3910041	3014194	1575066	266	145466	4349433	4641652	51.13	50.79	38693	36117	9911	4812	46708.8	43768.2	35	39	116	153	52	37	1626121	50	0	0	3	57+47part	317831	86.236	1.001	0	1270.25	28.14	7677+361part	98839	4005048	29695	27477	2939	-
MCL42	283	199	137	106	56	23	4223700	4179378	4022855	3802518	2972861	1780547	247	147261	4208778	4641652	51.24	50.79	41170	37890	10046	1212	50650.7	45927.1	31	36	105	198	92	59	2704513	75	0	0	3	71+63part	446022	80.381	0.999	0	2556.44	46.02	7071+456part	74831	3726355	24396	21420	-	-
20211214gen3	316	212	151	122	60	19	4247185	4193407	4041728	3815879	2778133	1358956	263	118405	4227079	4641652	51.15	50.79	34655	31896	10162	1521	41649.8	37929.8	38	44	121	200	51	43	1637174	43	0	0	3	56+42part	263009	84.769	1	2.32	1260.64	27.91	7572+346part	82861	3934679	27069	24688	4611	-
20220830gen1	331	219	139	113	63	23	4404209	4344315	4151912	3952605	3112519	1713206	280	145481	4386554	4641652	51.21	50.79	39374	38686	10183	4218	47443.9	44836.5	35	38	113	145	49	38	1585531	48	0	0	3	72+53part	318257	86.956	1.001	0	1260.12	27.27	7732+344part	89503	4041113	30567	29023	2953	-
20211116gen2	281	205	141	110	65	22	4466253	4421918	4259347	4025670	3256396	1751763	258	160353	4457105	4641652	51.25	50.79	40070	38969	10183	7475	51536	49486.9	34	36	109	128	49	35	1719500	45	0	0	3	67+51part	386826	87.104	1.001	0	1256.07	27.75	7748+332part	98826	4046737	30517	30278	1648	-
20221122lug7	405	216	144	117	61	21	4420452	4322324	4145279	3949034	3022514	1669787	302	137370	4376449	4641652	51.17	50.79	35539	34048	10185	4670	48436.5	45669	34	38	116	151	27	24	1035243	12	0	0	3	84+26part	222281	88.92	1.003	0	352.55	8.82	7939+321part	125264	4140066	32261	30779	6504	-
USZ12	370	205	136	108	64	23	4394455	4308277	4153641	3942433	3204271	1771149	286	145448	4361016	4641652	51.18	50.79	40509	39728	10258	3605	50180.8	47146.9	33	36	107	142	49	37	1665071	49	0	0	3	78+47part	299324	86.716	1.002	0	1251.23	27.35	7706+350part	98840	4032995	30781	29723	3473	-
20211123gen2	332	233	143	115	63	29	4713149	4665323	4440324	4236242	3393352	2274243	281	281042	4696501	4641652	51.09	50.79	46028	48898	10266	10778	60527.6	61242.9	31	30	115	110	67	50	2552022	53	0	1	3	80+79part	678274	85.907	1	2.13	2136.54	39.61	7605+403part	191553	3989294	28173	28284	-	-
L17	329	215	126	98	61	27	4602541	4539849	4336573	4130010	3527048	2249676	280	136581	4586182	4641652	50.95	50.79	49828	49802	10268	9609	58512.4	57813.2	28	29	98	103	78	48	2545471	65	1	0	3	104+62part	539341	86.6	1	2.16	2254.74	44.37	7696+342part	91444	4018868	28935	28649	-	-
20220830zur6	316	208	151	124	67	18	4281780	4222966	4082706	3876976	2954560	1291810	262	118105	4260360	4641652	51.08	50.79	32655	31915	10319	2237	41288.2	37896.5	40	45	120	179	57	42	1605253	46	0	0	3	58+47part	271086	85.397	0.999	0	1260.89	27.97	7645+359part	96775	3961004	28435	25932	4641	-
20220927alt9	352	209	117	96	58	28	4349758	4276069	4051237	3900738	3261697	2220118	275	132563	4322406	4641652	51.24	50.79	52153	47606	10340	2617	56321.7	52447.9	27	31	95	152	86	49	2359077	64	0	0	3	100+66part	476560	82.053	1.002	0	2283.35	42.73	7292+352part	94828	3816933	27925	26048	-	-
20220927chu7	310	213	137	111	64	22	4354749	4303472	4128321	3931136	3134138	1676170	262	106232	4337347	4641652	51.24	50.79	39608	37048	10477	3414	47051.4	43966.7	34	38	109	150	29	26	907664	12	0	0	3	59+26part	224546	88.259	1.001	0	196.4	5.71	7862+342part	106232	4100403	34370	32749	7101	-
20211123chu4	306	206	147	117	63	17	4297149	4243210	4102806	3886985	2988432	1417238	253	213775	4275434	4641652	51.07	50.79	36145	34386	10515	2626	51814.9	47726.8	35	41	114	169	42	36	1544949	16	0	0	3	36+35part	190549	87.499	1.001	2.32	796.29	15.94	7779+364part	148397	4065329	32082	28388	6606	-
20211214sen3	307	216	148	121	68	12	4365029	4314690	4145825	3952698	3051240	1056135	276	187556	4354758	4641652	51.1	50.79	35362	34334	10541	4332	47155.5	44240.8	40	44	118	155	42	35	1394185	16	0	0	3	72+37part	302490	86.783	1.001	0	780.31	15.64	7701+345part	136692	4033392	29538	28368	4127	-
20211116chu2	260	194	135	106	64	18	4278910	4241533	4086420	3877436	3178333	1559801	229	213710	4266707	4641652	51.08	50.79	38163	36135	10594	2734	57177.8	52559.1	32	37	103	160	42	35	1596932	17	0	0	3	29+32part	185214	87.46	1.001	0	794.92	16.07	7775+354part	160180	4062669	34743	33174	6849	-
20231031gen1	257	185	126	97	57	23	4174890	4133997	3990988	3778768	3119737	1875600	232	233426	4164406	4641652	51.11	50.79	43654	41513	10599	-	59992.3	53824	28	33	95	-	88	54	2559420	69	0	0	3	67+60part	430920	79.728	0.999	0	2547.75	42.6	7019+399part	81772	3696915	26339	23409	-	-
W13r3	286	205	147	123	62	16	4162466	4121721	3980950	3809581	2814842	1180073	246	115566	4149549	4641652	51.06	50.79	35358	31288	10686	-	41882.5	37442.2	38	45	116	-	34	31	967937	21	0	0	3	33+28part	132826	86.075	1.001	0	556.3	13.55	7671+373part	102697	3999274	32539	28927	7977	-
20220215alt3	340	224	147	122	62	26	4629103	4569126	4374538	4179249	3183188	1919569	277	144737	4604371	4641652	51.19	50.79	41793	41397	10708	10294	48783.7	48391.9	35	36	119	122	69	54	2262247	60	0	0	3	74+70part	586405	85.791	1.001	0	2148.96	40.12	7579+419part	132744	3985656	25280	25133	-	-
W3r1	281	192	135	113	66	21	4329628	4279349	4136860	3975468	3204222	1641264	252	132672	4318636	4641652	51.09	50.79	40700	38010	10836	4199	49860.4	46390.6	33	37	105	144	42	34	1401088	14	0	0	3	60+31part	190603	88.467	1.003	0	412.21	9.35	7903+311part	117158	4116616	33967	30751	7735	-
20211123chu1	243	194	142	113	68	16	4272012	4243741	4115060	3905114	3163084	1320124	225	213730	4265128	4641652	51.08	50.79	38631	35371	10846	2876	50863.6	46737.6	35	40	107	159	40	35	1554716	15	0	0	3	28+34part	185537	87.461	1.001	0	795.46	16.4	7756+357part	97132	4061821	33174	28991	6976	-
MCL47	287	191	130	104	58	33	4582961	4530160	4377843	4192826	3453700	2626863	245	181281	4565444	4641652	51.1	50.79	59970	57930	10889	10485	61330.3	60323.4	27	28	97	103	69	52	2644325	53	0	1	3	82+60part	524223	86.465	1	4.29	2159.98	41.68	7696+379part	133062	4013877	30195	29669	-	-
W9r1	279	197	141	116	67	21	4315922	4270679	4134530	3951329	3164031	1597055	249	122375	4304719	4641652	51.1	50.79	39022	34221	10991	3690	47591.1	44136.5	34	39	109	151	42	34	1287999	14	0	0	3	51+27part	174648	88.502	1.003	0	413.09	9.52	7907+315part	117149	4118246	32735	30306	7404	-
W9r2	261	191	142	115	66	19	4308743	4268261	4154938	3959044	3132538	1514793	239	176191	4299719	4641652	51.1	50.79	39029	34209	10992	3880	50599.4	46871.9	34	39	107	148	42	32	1358981	13	0	0	3	44+27part	171589	88.504	1.002	0	411.94	9.38	7908+315part	117149	4117080	32518	29437	7776	-
20221025lug1	288	206	140	114	63	20	4149264	4104979	3943228	3748240	2861864	1411276	258	124401	4137941	4641652	51.13	50.79	35216	32440	11025	-	42840.1	38191.1	37	45	112	-	39	34	981267	10	0	0	3	41+31part	168180	85.013	1.002	2.39	596.77	12.07	7593+341part	97352	3953295	32440	28848	6993	-
20211116chu3	243	189	138	111	65	18	4280881	4249095	4124031	3922316	3174953	1528587	227	213731	4274215	4641652	51.08	50.79	39237	36706	11053	3173	55817.2	51398.6	33	37	104	152	41	33	1578800	18	0	0	3	30+35part	189753	87.539	1.001	0	794.52	16.48	7778+355part	160113	4065987	34875	29594	7049	-
20221025zur1	335	196	133	107	62	24	4398729	4325385	4152993	3968746	3193193	1884985	267	147380	4371760	4641652	51.04	50.79	41118	38089	11068	4471	51251	48270.9	31	34	104	139	92	62	2858029	69	0	1	3	93+61part	539018	81.823	1.001	4.55	2366.82	42.15	7248+399part	86027	3800578	25115	23949	-	-
W5r3	295	213	133	105	62	20	4431836	4385742	4201097	4005857	3284286	1775256	263	214329	4419984	4641652	51.04	50.79	42777	40875	11283	5444	58946.4	56131.3	30	33	103	129	67	48	2507321	59	0	0	3	81+63part	455539	84.73	1.001	0	2279.96	46.85	7501+400part	126841	3935950	29178	28691	-	-
KSGR40	401	206	127	102	63	25	4622879	4523900	4330409	4147420	3517577	2126601	272	217638	4567088	4641652	50.97	50.79	47103	46485	11295	8988	60846	59868.5	29	30	99	106	71	53	2805030	64	0	0	3	81+67part	559058	85.675	1.001	0	2342.07	49.73	7569+432part	120080	3981774	29669	29443	-	-
USB9	305	195	132	108	66	25	4514989	4454699	4302302	4117581	3378588	1945643	256	184016	4497299	4641652	51.12	50.79	43429	40863	11316	8648	53486.6	51823.2	32	34	102	115	53	43	1796091	44	0	0	3	64+46part	362969	88.392	1.002	2.2	1184.25	24.21	7912+355part	98754	4109594	32525	31281	2122	-
20220118alt4	326	215	150	124	66	19	4557072	4499723	4351947	4166618	3225966	1582724	273	217581	4539995	4641652	50.93	50.79	39383	39212	11361	8800	51693.2	50561	35	37	117	126	73	58	2480190	58	0	0	3	63+75part	569965	84.771	1.001	6.52	2344.84	48.67	7475+428part	120063	3938910	24940	24805	-	-
MCL20	272	181	124	97	57	26	4339297	4288777	4141653	3954595	3262443	2149237	238	181524	4326815	4641652	51.09	50.79	49503	43759	11666	3985	59325.7	55301.7	27	30	92	133	93	56	2860843	67	0	1	3	82+57part	499489	81.903	1	4.39	2367.14	42.6	7263+389part	98869	3800113	25835	24398	-	-
KSGR10	290	202	116	92	63	26	4754011	4705756	4486405	4313512	3851363	2436736	248	196338	4738903	4641652	51.04	50.79	53017	54940	11810	14789	69480.3	70936.1	25	24	88	81	82	47	2817450	67	0	0	3	71+67part	708653	86.331	1	0	2209.57	45.17	7621+368part	159912	4007388	30758	31500	-	-
USZ46	319	194	128	103	62	26	4499721	4438978	4270947	4086142	3409308	2165650	230	242387	4463816	4641652	51.04	50.79	45255	43901	11811	8085	61258.5	58911.5	28	30	97	114	70	51	2587847	66	0	0	3	58+63part	497758	84.963	0.999	0	2335.64	47.25	7481+391part	145055	3938796	28442	27165	-	-
USZ49	329	183	131	108	62	18	4358022	4280635	4146270	3974152	3176517	1601713	238	237205	4317140	4641652	51.13	50.79	40691	38636	11875	4017	58285.8	54210.9	31	35	101	139	32	28	1205902	16	0	0	3	56+31part	206315	88.23	1.001	0	411.25	9.49	7876+331part	125355	4098933	35432	33006	7850	-
20220215sen2	269	182	128	100	62	31	4579358	4529778	4396592	4186414	3513814	2427299	235	145008	4566268	4641652	51.11	50.79	52649	52649	11882	10492	56976	56050.7	29	29	94	100	70	48	2457182	60	0	1	3	65+68part	548836	85.924	1	2.19	2152.54	39.58	7619+363part	133048	3989704	28782	28686	-	-
L16	314	208	127	104	66	32	4654022	4601152	4421997	4250208	3613055	2423859	262	163877	4637203	4641652	51.11	50.79	52596	52596	11893	11431	55448.6	55395.5	30	30	97	98	78	57	2760096	62	0	0	3	98+63part	600772	86.231	1.002	0	2140.3	39.76	7666+376part	98661	4009434	28688	28647	-	-
USZ4	325	196	136	113	67	19	4405101	4337799	4192487	4006580	3214779	1576888	247	153790	4371323	4641652	51.17	50.79	35974	35547	11983	6327	50396.5	47461.4	34	38	107	134	33	29	1371037	10	0	0	3	48+28part	246117	88.445	1.002	0	230.5	6.54	7921+325part	105935	4112359	33347	32243	7291	-
USB57	362	210	119	98	65	33	4824048	4740085	4539021	4387468	3848457	2736605	297	195935	4801499	4641652	50.99	50.79	54310	56195	12015	15782	66650.9	68946.2	27	26	92	82	88	51	2855942	65	0	0	3	119+75part	761246	86.418	1.001	0	2226.59	45.3	7641+370part	159521	4015243	28926	30753	-	-
20211214lug2	304	193	123	97	64	35	4794174	4737183	4592493	4409397	3893358	2887767	252	166319	4777265	4641652	50.96	50.79	59569	61708	12154	16440	66069.1	67999.5	26	25	88	79	84	47	2920267	69	0	0	3	72+71part	736048	86.428	1.001	0	2240.92	44.83	7651+391part	91444	4017098	28782	29151	-	-
20220802alt7	300	203	138	114	67	21	4557002	4508070	4362162	4191884	3419488	1759883	256	217636	4542964	4641652	50.92	50.79	42054	41986	12341	10655	55556.1	54374.9	33	34	105	113	74	56	2646136	62	0	0	3	61+73part	572957	84.741	1.001	6.49	2349.57	48.77	7480+436part	120063	3939190	28446	27591	-	-
20211116alt1	315	198	120	99	62	32	4825273	4768483	4580589	4426161	3825622	2805982	249	181267	4802752	4641652	50.95	50.79	59620	61568	12479	16695	68887.9	71278.8	25	24	90	80	83	45	2810566	65	0	0	3	83+68part	796856	85.777	1.001	0	2238.02	46.15	7591+371part	96732	3984513	28649	29164	-	-
20220315zur4	262	162	119	97	56	26	4472199	4422288	4311187	4146276	3460163	2367169	204	228609	4448221	4641652	51.01	50.79	53679	51095	13005	8708	73066.6	70021.7	24	26	85	101	74	47	2722691	68	0	0	3	41+57part	433008	85.928	1	0	2237.48	43.88	7648+341part	96672	3988152	28992	28648	-	-
20220510chu1	246	169	119	94	64	31	4615669	4575304	4449915	4266844	3768340	2590495	209	167560	4603260	4641652	50.93	50.79	58272	58272	13260	12523	64806.9	64270.8	26	26	84	87	84	50	2966390	61	0	0	3	52+62part	564304	86.689	1	0.02	2140.21	43.74	7661+374part	83754	4023345	28929	28760	-	-
20220607alt9	262	176	118	92	64	33	4618373	4574031	4435222	4241432	3785117	2672022	222	136743	4604865	4641652	50.98	50.79	59630	59630	13639	11894	61940	61449.1	27	27	84	87	79	47	2629345	65	0	0	3	62+59part	581293	86.219	1	0	2235.2	46.18	7623+345part	136284	4002053	28949	28949	-	-
W14r3	259	171	109	93	65	30	4659850	4616234	4460832	4344527	3923604	2683521	208	181275	4641714	4641652	50.99	50.79	59758	59758	13978	13978	70400.7	70401.7	24	24	79	79	85	47	2819616	70	0	0	3	42+62part	615016	86.14	1.001	0	2213.24	44.52	7603+356part	136248	4002541	29162	29162	-	-
20220830zur1	283	182	119	98	65	34	4753959	4702546	4560335	4400746	3869769	2786102	233	166308	4737613	4641652	50.98	50.79	55056	56188	14177	16453	66094.7	67461.1	27	26	87	82	84	47	2882842	71	0	0	3	62+64part	712275	86.149	1.001	0	2241.27	44.93	7621+369part	133844	4001436	27819	28426	-	-
MCL14	378	170	110	94	63	27	4749446	4642311	4502386	4383698	3873612	2556841	253	196352	4694952	4641652	50.98	50.79	54534	54940	14192	16616	72576.8	73410.2	24	23	82	79	83	47	2914095	69	0	0	3	57+66part	651672	86.403	1.002	0	2208.03	43.39	7636+383part	159920	4019373	30859	30859	-	-
L11	270	173	105	87	62	33	4626357	4568897	4391826	4271877	3864660	2868554	240	150991	4615468	4641652	51.01	50.79	68347	68347	14818	12044	68850.9	68462.5	24	24	77	79	90	52	3289086	59	0	0	3	89+65part	608018	85.862	1	0	2179.72	44.42	7588+354part	132871	3986934	30913	30913	-	-
20220705sen9	235	161	107	89	61	33	4630200	4594356	4460034	4330325	3898988	2943863	193	181246	4615327	4641652	50.97	50.79	69757	68055	15135	14819	74079	73658.8	22	23	75	76	92	48	3180092	64	0	0	3	47+59part	580674	86.598	1	0	2159.35	44.32	7665+356part	97077	4018237	30767	30767	-	-
W8r1	249	172	106	91	62	31	4720600	4679587	4513161	4402257	3929265	2804920	211	153715	4707420	4641652	51.01	50.79	61770	63210	15837	17046	71194.5	72203.3	24	23	78	75	87	47	2886419	71	0	0	3	44+64part	671563	86.337	1.002	0	2208.73	44.45	7637+366part	136229	4013884	30771	30885	-	-
20231030sen3	209	149	109	89	60	35	4523931	4493608	4381057	4228178	3750870	2865144	178	181244	4513288	4641652	50.99	50.79	60800	59519	15860	10794	69713	67785.1	25	26	76	85	81	45	2836949	67	0	0	3	28+54part	501712	86.053	1	0	2229.24	44.93	7622+335part	136215	3992701	30910	29459	-	-
W14r1	250	167	107	92	64	29	4656910	4615808	4456852	4341875	3887154	2655554	203	181283	4640497	4641652	50.99	50.79	61774	61774	16203	16203	71005.4	70987.8	23	23	80	80	81	46	2825985	71	0	0	3	40+62part	613943	86.114	1.001	0	2210.5	44.44	7605+364part	136279	4003072	29151	29151	-	-
20220830sen7	224	153	107	88	59	31	4631946	4595681	4483459	4346815	3884589	2933227	186	181322	4617990	4641652	50.98	50.79	77172	77172	16606	15408	77339	76944.7	21	21	73	74	90	45	3192395	65	0	0	3	48+55part	582177	86.624	1	0	2160.12	44.6	7673+348part	97077	4019826	30880	30880	-	-
W14r2	253	168	106	93	65	31	4659482	4616646	4453381	4353345	3901227	2691271	206	181281	4643154	4641652	50.99	50.79	59761	59761	16611	16611	69096.2	69118.6	25	25	80	80	81	45	2803741	71	0	0	3	43+60part	616310	86.167	1.001	0	2212.95	43.9	7609+358part	97077	4002342	28948	28948	-	-
20221122zur9	591	141	97	83	60	30	4739967	4505499	4404659	4300274	3931675	2864391	320	181292	4618914	4641652	50.97	50.79	77162	77162	16612	15378	76191.8	75818.6	22	22	72	73	94	47	3332797	68	0	0	3	117+57part	562211	86.441	1.007	2.1	2215.31	45.31	7627+369part	97079	4038947	30881	30881	-	-
MCL35	240	150	98	81	60	37	4614107	4567397	4454936	4336542	4003380	3202251	194	166062	4597119	4641652	50.91	50.79	78916	78916	17671	16708	73237.3	72534.6	23	23	67	69	94	47	3258531	66	0	0	3	50+57part	559491	86.59	1.001	2.11	2151.65	45.2	7668+349part	97059	4021881	33886	31997	-	-
MCL41	245	148	99	87	64	29	4616360	4569516	4463361	4380660	4030964	2745570	187	181237	4596673	4641652	50.92	50.79	64580	64580	18479	16723	76185	75446.7	22	22	69	72	91	50	3299703	66	0	0	3	49+61part	561038	86.616	1	0	2151.62	45.12	7689+323part	133844	4020513	31811	31738	-	-
20220118lug3	188	136	97	82	58	32	4521099	4495235	4389850	4278983	3884344	2976461	159	181240	4510455	4641652	50.97	50.79	76636	72452	18479	13793	80278.9	78009.8	20	21	66	74	87	43	3167302	66	0	0	3	23+53part	490434	86.385	0.999	0	2232.84	45.18	7650+331part	97076	4004005	31539	30880	-	-
W15r2	1735	294	133	105	58	26	5246184	4445911	4152105	3949619	3164491	2040956	1011	160259	4915866	4641652	50.96	50.79	40145	40746	1093	4232	48306.9	51160.8	36	33	274	139	53	38	1846299	49	0	0	2	351+66part	530230	88.289	1.062	0	1364.51	29.76	7821+416part	98840	4350879	28469	29679	-	634
EOC9	1396	300	133	101	60	22	5045964	4430830	4082507	3857037	3127878	1730083	947	135679	4843027	4641652	50.97	50.79	37695	38354	1396	3630	45005.6	46958.2	38	36	239	156	94	62	2741926	70	0	0	2	328+75part	709146	83.873	1.051	1.98	2393.67	41.94	7336+559part	91974	4091548	21967	22829	-	-
20221025zur5	1337	270	136	103	63	20	4911559	4335006	4060505	3810108	3108171	1516942	782	118807	4657560	4641652	51.01	50.79	36880	36880	2534	2780	43535.4	43684.6	39	39	173	168	95	62	2595457	72	0	0	2	173+81part	572299	83.893	1.039	2.15	2385.49	43.04	7179+735part	76175	4047801	21967	21967	-	-
20220607sen1	1090	264	146	106	62	25	4758723	4305970	4057631	3788073	3109067	1810323	696	116316	4575603	4641652	51.15	50.79	39859	39805	3686	2515	44272.2	43642.3	36	37	160	180	91	58	2401331	76	0	1	2	138+75part	534607	83.394	1.034	2.19	2383.24	43.89	7171+698part	98748	4003624	23797	23368	-	-
USZinv8	1337	276	147	113	68	24	5105172	4544409	4299776	4050293	3307054	1748086	707	149172	4822391	4641652	51.11	50.79	38861	39801	3893	7542	45153.4	46911.6	40	38	157	128	55	42	1676373	45	0	0	2	199+50part	426800	89.261	1.054	0.02	1241.7	25.96	7948+360part	98812	4367544	29050	29946	510	1131
20211123zur2	452	278	148	105	60	25	4420981	4327200	4022970	3718487	2975383	1784326	373	130892	4392177	4641652	51.26	50.79	38697	37743	5789	2674	44746.3	42341.3	35	38	136	190	88	58	2522648	69	0	2	2	167+71part	602836	80.754	1.001	4.55	2510.21	45.41	7107+458part	74832	3750601	23797	21851	-	-
USB27	414	304	179	124	51	16	4327942	4263401	3960669	3577303	2358439	1044968	383	80714	4316875	4641652	51.18	50.79	30818	26211	5880	2009	34098.6	31712.7	44	50	166	247	89	63	2171391	72	0	0	2	125+72part	543062	80.487	0.999	2.32	2500.83	44.17	6971+595part	74832	3733241	19308	16082	-	-
20220802chu1	448	285	172	120	63	19	4450225	4363999	4095473	3739396	2732937	1215214	375	92103	4424745	4641652	51.1	50.79	30727	29564	6211	3726	35578.9	33916.3	45	48	151	191	47	39	1132350	25	0	0	2	129+46part	412052	85.642	1.002	2.26	850.94	17.52	7568+441part	92103	3984186	27626	26017	136	-
USB28	396	272	154	107	59	24	4342283	4274577	4003641	3669930	2879151	1625182	340	106740	4323220	4641652	51.18	50.79	38002	34817	6450	2039	41598.4	38744.6	37	41	135	209	89	59	2436186	71	0	1	2	121+75part	533124	80.773	1	4.6	2508.71	44.37	7098+483part	64764	3750208	23368	21170	-	-
20220927lug7	398	308	200	141	55	7	4242468	4195416	3930321	3498130	2112278	484456	355	106207	4226364	4641652	51.1	50.79	24741	23372	6710	1262	28602.6	26043.5	56	64	179	292	28	23	654151	9	0	1	2	39+25part	138807	87.79	1.001	2.3	194.72	5.07	7705+501part	106207	4079159	23196	19882	4941	-
KSGR8	470	232	149	105	62	24	4381341	4255775	4043347	3742892	3059663	1709446	333	130857	4319711	4641652	51.21	50.79	40214	37833	6762	2497	45639.2	42473.7	35	39	123	187	89	57	2502531	75	0	0	2	116+74part	513691	81.153	1.001	0	2516.13	45.34	7110+491part	74832	3769242	23368	21227	-	-
20220802chu9	525	280	154	119	66	18	4628061	4505626	4206955	3950678	3085594	1362739	396	132240	4585908	4641652	51.21	50.79	36168	36126	6908	5580	42440.8	41931.1	40	41	141	149	52	39	1624437	47	0	0	2	162+69part	509894	87.005	1.002	4.23	1256.57	25.75	7760+353part	82724	4047369	28676	27944	-	-
USZ79	407	250	145	106	58	26	4385877	4300815	4059254	3788346	3052942	1909573	329	130857	4355339	4641652	51.18	50.79	40723	39192	6950	2583	48153.8	45183.5	33	36	122	179	92	56	2660440	78	0	1	2	134+81part	571232	80.733	1	2.34	2504.94	44.8	7114+458part	75613	3747959	24891	22186	-	-
20211214gen2	352	240	140	104	61	23	4338247	4274128	4022784	3773990	3087697	1740863	317	130859	4325460	4641652	51.28	50.79	40873	38022	6971	2513	47393	44164.6	33	37	118	183	90	58	2617063	73	0	1	2	134+64part	557239	80.419	1	4.53	2523.96	45.53	7070+460part	98738	3731953	23858	22187	-	-
20220510lug2	375	246	150	107	59	23	4333894	4264953	4013286	3706383	2937910	1673382	320	116318	4314529	4641652	51.24	50.79	39085	37477	7000	2473	44427.3	41296.2	35	39	128	195	89	58	2436006	69	0	0	2	99+75part	535426	80.71	0.999	2.32	2517.14	45.35	7076+494part	98750	3743937	22370	20610	-	-
KSGR38	964	214	137	109	67	16	4681273	4280249	4122374	3914475	3218519	1430075	575	213768	4500975	4641652	51.06	50.79	37426	35389	7029	2861	53463	51842.6	36	38	126	152	41	34	1493166	17	0	0	2	196+39part	306571	87.812	1.023	0	848.79	15.78	7789+386part	160121	4169686	32756	32164	914	-
20220315zur3	884	207	127	96	58	26	4677627	4319941	4129294	3910583	3237299	2096212	505	154095	4503270	4641652	51.06	50.79	43738	43708	7044	4125	54322.9	52703.4	30	31	114	138	94	54	2861614	70	0	1	2	118+64part	529349	83.242	1.02	4.37	2315.17	40.98	7275+575part	92035	3941388	24836	24387	-	-
20211123gen1	518	293	169	131	62	15	4494640	4379263	4096281	3808572	2704431	1154553	405	169499	4457544	4641652	51.2	50.79	29946	28865	7152	3451	39447.6	37883	45	48	155	189	50	38	1355056	48	0	0	2	137+64part	408696	86.294	1.001	0	1279.83	28.42	7610+410part	89356	4011388	24388	23970	-	-
20211116lug2	531	239	144	100	55	26	4435332	4287112	4058040	3743678	3010343	1990798	351	130871	4359920	4641652	51.21	50.79	42546	39833	7252	2744	50236.9	47187.7	31	34	121	176	92	56	2587570	75	0	0	2	118+79part	552543	81.076	1.002	2.27	2496.16	44.85	7114+508part	98748	3769950	24759	22683	-	-
KSGR24	322	243	145	103	57	27	4353340	4307695	4073543	3786988	3044809	1979572	298	130869	4344464	4641652	51.17	50.79	43067	40717	7256	2763	48667.9	45551.9	32	35	118	171	89	56	2618936	74	0	0	2	108+77part	553360	80.944	1	0	2516.29	45.39	7125+447part	98748	3756720	24740	23368	-	-
KSGR15	392	257	155	113	59	22	4361983	4285599	4061180	3771076	2912751	1558760	342	147484	4344359	4641652	51.21	50.79	37977	36550	7281	2472	43925.5	41112.1	37	41	130	189	96	61	2451556	68	0	0	2	131+72part	567210	80.522	1	0.05	2499.19	43.07	7061+487part	72931	3738456	21851	20495	-	-
20220215chu1	376	254	162	114	58	21	4341182	4276243	4050914	3708322	2808440	1516038	319	130847	4320488	4641652	51.22	50.79	35909	32745	7291	2598	42589.5	39642.7	37	42	135	199	87	59	2352370	69	0	1	2	106+79part	575714	79.848	1.001	2.29	2498.21	45.03	7029+484part	74831	3708529	22809	20425	-	-
20220830zur7	539	289	154	123	66	18	4645213	4520498	4228451	4001553	3073373	1412411	413	180263	4602269	4641652	51.16	50.79	35673	35200	7339	5678	45745.4	45357.3	40	41	139	145	37	28	1187434	16	0	0	2	185+34part	445414	88.945	1.001	8.6	304.81	8.83	7892+374part	120797	4133012	32370	31087	-	-
L2	426	267	183	137	55	10	4224769	4144527	3937106	3604259	2253169	735447	347	102115	4199090	4641652	51.16	50.79	26350	24020	7349	665	32597.9	29489.8	50	58	158	309	68	52	1137065	38	0	0	2	59+49part	219209	84.643	1.002	0	1239.94	27.04	7427+433part	91914	3935434	21906	19451	3351	-
20220607chu8	506	251	162	121	58	18	4357421	4227892	3995923	3688370	2653227	1268732	361	113543	4298840	4641652	51.16	50.79	32194	31209	7380	2060	38801.7	35936	41	47	143	217	55	45	1171323	24	0	0	2	102+41part	266433	86.04	1.004	0	772.2	15.85	7625+444part	105937	4011661	28550	25504	3708	-
20220215chu3	352	243	151	108	58	24	4349836	4291317	4059712	3758228	2974385	1758806	304	130804	4332031	4641652	51.21	50.79	40723	37821	7413	2854	46532.2	43428.3	34	38	125	183	88	57	2480343	68	0	0	2	101+82part	577543	80.112	1.001	2.31	2504.16	45.64	7053+464part	75613	3720574	24397	22189	-	-
20220118zur3	848	232	146	121	68	18	4683733	4360851	4155591	3977541	3099719	1384700	485	117111	4521964	4641652	51.14	50.79	34458	34430	7420	4602	42912.7	41806.2	40	41	133	151	46	38	1045366	15	0	0	2	172+43part	328389	88.743	1.013	4.27	501.07	10.23	7896+391part	117111	4173872	32259	32014	1783	-
20220315alt1	743	239	144	112	69	21	4648107	4386682	4153079	3915333	3178264	1519022	433	154773	4510698	4641652	51.12	50.79	36965	36336	7443	4810	43535.8	42307.5	39	41	129	149	44	37	1225412	24	0	1	2	156+49part	388166	87.762	1.007	2.22	838.54	16.31	7784+402part	93396	4101672	31277	31146	679	-
20220118lug1	333	230	148	102	61	22	4292383	4238057	4027215	3708858	3042216	1668943	286	119218	4275386	4641652	51.24	50.79	39811	37712	7479	2207	46972	43265.5	33	38	119	193	86	57	2481704	72	0	1	2	78+77part	499270	80.542	1	2.27	2517.11	46.16	7078+484part	98738	3737376	24397	22683	-	-
KSGR28	589	239	145	104	55	24	4483478	4302849	4094970	3802381	2994374	1903139	378	147467	4390578	4641652	51.07	50.79	42413	39443	7479	3051	50438.5	47710.2	31	34	122	166	86	54	2525515	76	0	0	2	139+72part	601372	80.682	1.003	4.53	2520.39	42.88	7055+502part	86026	3755052	23831	22595	-	-
USZ84	425	246	152	111	58	25	4407663	4311984	4101684	3811038	2979419	1792198	323	130852	4365798	4641652	51.18	50.79	40094	37852	7524	3038	46021	43286	34	38	125	171	93	60	2648662	81	0	0	2	126+79part	572035	80.877	1.001	0	2510.89	45.04	7125+461part	98748	3756282	23797	20619	-	-
20221122zur2	1051	236	153	119	65	22	4830214	4407684	4221983	3961383	3094329	1595592	510	145416	4588775	4641652	51.22	50.79	36024	35581	7588	6418	43260.7	42767.9	39	40	139	146	60	47	1701222	41	0	0	2	113+52part	390138	87.89	1.022	0	1245.57	26.84	7775+441part	98828	4169179	28710	28173	554	-
ZLMSG13	340	240	147	107	60	25	4351508	4295556	4057237	3776580	3004772	1754968	300	116303	4335291	4641652	51.21	50.79	39792	37706	7592	2857	44982	42013	35	39	122	178	87	55	2519157	74	0	0	2	102+77part	554647	80.686	1	4.52	2513.42	46.1	7110+468part	72950	3744184	24139	22189	-	-
MCL49	313	225	143	101	57	24	4329966	4280138	4061910	3761669	3059422	1873400	280	131839	4317396	4641652	51.23	50.79	42685	40093	7623	2867	50876.3	47322.2	31	35	116	173	91	53	2621270	72	0	0	2	91+73part	521124	81.023	1	0	2514.99	45.81	7128+446part	75319	3760963	24137	21851	-	-
USZ54	480	266	150	115	65	25	4761755	4648316	4359009	4106687	3349043	2023092	357	181269	4710829	4641652	51.14	50.79	40234	40687	7655	8175	51940.4	52714.5	33	32	131	124	74	56	2448561	58	0	0	2	143+82part	687431	85.847	1.002	0	2121.47	39.48	7624+405part	96733	3991709	25133	25280	-	-
20220705gen5	368	258	155	117	59	21	4458109	4401033	4151994	3878991	2894978	1528184	317	145415	4440890	4641652	51.21	50.79	36731	35195	7700	4535	44285.8	42370.3	38	41	131	161	55	39	1622203	41	0	0	2	82+52part	340806	87.617	1.001	0	1253.73	24.09	7751+364part	98812	4072820	27947	24881	2264	-
USZ74	376	247	150	104	57	25	4398109	4332843	4105079	3774948	2996320	1847414	307	130855	4372250	4641652	51.22	50.79	42572	39856	7779	3563	47371.8	44622.3	33	36	122	167	93	58	2626526	72	0	1	2	117+74part	581749	80.876	1	2.29	2507.6	45.38	7130+464part	98748	3755258	24397	22683	-	-
20220927alt5	392	232	151	109	62	19	4285057	4202398	4000641	3708866	2931296	1415420	299	130830	4244899	4641652	51.19	50.79	37420	33439	7787	1543	43959.3	40201.8	36	42	122	213	83	58	2429899	73	0	1	2	74+74part	455701	80.835	1.001	2.33	2503.89	44.88	7068+517part	98748	3754399	22755	21246	-	-
USZ28	392	235	122	96	58	29	4477079	4391530	4120422	3940282	3284456	2272931	309	154122	4442912	4641652	51.26	50.79	52162	48761	7833	4130	56278.2	53868.5	28	30	103	135	81	48	2340466	71	0	0	2	124+70part	539141	83.19	1.002	0	2297.21	42.65	7407+365part	94835	3870613	27966	26207	-	-
KSGR53	320	230	147	107	59	24	4307721	4254774	4050066	3776943	3012313	1810085	291	130857	4296173	4641652	51.18	50.79	39832	37703	7835	2424	47835.9	44275.5	32	37	118	184	86	51	2391096	71	0	1	2	96+71part	518859	80.586	1	2.26	2518.04	46.09	7096+463part	98748	3740374	24918	22683	-	-
USB22	341	236	144	104	62	23	4329257	4267132	4040200	3745381	3064065	1698070	305	133702	4314549	4641652	51.12	50.79	39149	36370	7841	2478	46462.8	43188.5	34	38	120	185	92	58	2399481	73	0	0	2	118+60part	546725	80.474	0.999	0	2515.06	42.15	7080+431part	86855	3732237	24384	20619	-	-
KSGR44	450	269	144	112	61	27	4831462	4736997	4442891	4218266	3370839	2194712	357	163883	4797959	4641652	51.11	50.79	45675	48845	7873	10861	53724.8	55534	32	30	124	109	71	55	2626061	60	0	0	2	136+85part	734786	86.293	1.006	2.08	2134.81	39.92	7623+428part	96739	4031044	28199	28436	-	-
KSGR59	332	238	141	102	56	24	4350457	4297166	4079856	3799762	3041118	1901865	299	147450	4338494	4641652	51.12	50.79	42395	39445	7905	2837	51393.4	48036.8	31	34	114	168	87	54	2532716	79	0	0	2	118+69part	588238	80.128	1	2.28	2525.97	43.46	7038+447part	81784	3718333	24930	23167	-	-
KSGR75	324	226	146	106	59	26	4314469	4259694	4055289	3784357	3029628	1867007	285	130857	4298954	4641652	51.2	50.79	41173	39185	7936	2581	47263.7	43774.2	33	37	116	179	86	54	2542366	74	0	0	2	88+76part	520101	80.675	1	2.26	2513.03	45.84	7106+473part	74832	3743328	24145	22179	-	-
20220510sen2	306	227	154	104	60	24	4276317	4232899	4040361	3683205	2979395	1705437	274	116279	4263848	4641652	51.23	50.79	40115	37451	7952	2253	45011.1	41347.5	34	39	122	194	85	57	2536197	71	0	0	2	80+76part	497561	80.407	1	2.3	2509.64	44.61	7078+451part	72930	3730457	24137	21775	-	-
20220315zur1	384	261	153	117	60	18	4390044	4320977	4068966	3796954	2784421	1284166	343	106210	4374946	4641652	51.18	50.79	34836	33178	7971	2834	39654.4	37375.9	40	44	133	182	34	30	963798	16	0	0	2	97+39part	248907	88.335	1.002	0	246.04	6.08	7873+371part	106210	4109424	31804	30198	5044	-
20211214chu4	304	224	151	107	57	25	4303533	4257755	4067087	3768956	2951251	1805901	275	130828	4291590	4641652	51.22	50.79	41169	37829	7982	2670	46859.8	43325.7	33	37	118	181	85	55	2518838	73	0	1	2	75+75part	505914	80.784	1	4.57	2506.35	45.41	7103+467part	98748	3748197	23797	21940	-	-
20220412gen4	372	258	158	124	58	20	4257551	4197657	3966927	3721347	2638050	1376561	319	144899	4239895	4641652	51.2	50.79	31273	28553	8039	1230	40486.5	36982.2	40	47	135	241	35	29	977639	15	0	0	2	80+38part	260696	85.175	1.001	0	546.88	11.14	7566+389part	92421	3958446	28714	26076	4541	-
20220802sen7	366	251	155	115	56	20	4261646	4200124	3991349	3710995	2772929	1566161	312	171235	4242200	4641652	51.21	50.79	33342	31192	8047	1271	47854.6	43736.3	34	40	128	232	35	29	1044928	16	0	0	2	82+38part	259383	85.18	1.002	0	545.59	11.18	7570+379part	101333	3961057	31161	28332	4922	-
20221025sen7	297	220	150	107	60	25	4306411	4262816	4073462	3779188	2989006	1738807	269	116315	4295252	4641652	51.23	50.79	42569	37730	8049	3014	44749.9	41410.3	34	39	117	176	87	55	2476344	73	0	0	2	78+77part	506271	80.975	0.999	2.33	2514.32	45.47	7113+467part	72924	3756132	24137	21940	-	-
KSGR14	371	236	149	108	58	24	4335699	4260108	4059609	3768245	2963406	1772861	323	116307	4319722	4641652	51.2	50.79	39832	37822	8051	2336	46410.5	43191.6	33	38	122	184	87	54	2505960	69	0	1	2	127+73part	551298	80.413	0.999	6.83	2506.34	44.51	7072+468part	98740	3729747	23926	21246	-	-
KSGR61	329	234	151	103	57	25	4338614	4283783	4086803	3742182	2969599	1829499	299	130880	4327459	4641652	51.22	50.79	42139	37990	8051	2788	47193.7	43999.2	33	37	121	175	86	53	2511934	73	0	1	2	105+74part	545585	80.721	0.999	2.33	2511.68	45.32	7101+466part	74832	3744669	24187	22365	-	-
MCL50	422	222	139	102	58	28	4410442	4302721	4097129	3840847	3144881	2058900	313	130852	4361683	4641652	51.19	50.79	45173	43109	8053	3271	50129.6	47106	31	34	112	159	91	57	2749788	77	0	0	2	117+78part	564459	80.999	1.001	0	2512.36	45.63	7126+483part	98748	3762883	24770	22683	-	-
20231029chu1	389	268	169	132	71	19	4620668	4557134	4319531	4057461	3063848	1274000	337	143575	4603686	4641652	51.1	50.79	33172	32803	8060	7556	39089.6	38769.9	45	46	142	146	33	28	1017573	12	0	0	2	104+31part	416413	89.728	1.001	0	240.81	6.31	8016+345part	105789	4171002	30231	30127	1000	-
20220927zur5	376	243	132	101	56	25	4377747	4308656	4057353	3842209	3130045	1988043	316	143259	4357816	4641652	51.24	50.79	43568	41185	8075	2664	53431	50163.7	29	33	111	166	98	59	2822646	70	0	0	2	139+71part	585661	80.568	1	2.27	2509.5	44.66	7086+459part	86014	3739277	22847	21238	-	-
MCL28	410	215	150	105	61	25	4334803	4232240	4078754	3766914	3043118	1822970	290	116308	4280121	4641652	51.15	50.79	39843	37693	8087	2227	46773.2	43130.1	33	37	115	181	88	56	2528914	72	0	0	2	80+75part	480988	81.033	1.001	0	2514.38	45.86	7121+485part	75319	3763706	24138	21940	-	-
L14	369	244	153	117	66	21	4498691	4433398	4185259	3916639	3051074	1484501	314	145415	4479566	4641652	51.19	50.79	35588	34508	8131	5021	42434	40952.2	40	42	131	152	60	46	1744241	45	0	0	2	102+54part	430992	86.619	1	2.23	1235.17	28.62	7697+372part	96815	4021222	28947	27098	-	-
USZ15	326	226	149	105	59	26	4316535	4257517	4081556	3770993	3054169	1880334	295	130859	4304947	4641652	51.23	50.79	40652	38012	8136	2443	47603.2	44150	33	37	117	178	93	55	2612782	77	0	0	2	103+72part	522975	80.681	1	0	2512.21	44.33	7094+468part	74832	3744913	24890	21859	-	-
20231030alt1	321	234	154	113	67	24	4374359	4323788	4123980	3840006	3106140	1533612	294	106756	4364976	4641652	51.19	50.79	40092	37969	8138	3856	40639.6	38217.2	39	43	123	166	89	60	2406484	76	0	0	2	100+70part	577617	80.815	1	0	2515.44	45.87	7102+475part	72957	3751824	22755	21238	-	-
USZ78	327	221	147	104	59	24	4307462	4249826	4048556	3740901	2995674	1740648	276	116329	4285967	4641652	51.23	50.79	41146	37975	8146	2607	46345.2	42793.8	33	38	117	182	87	55	2519002	72	0	0	2	81+76part	508782	80.655	1	2.33	2519.62	45.46	7079+465part	75319	3742145	24387	21940	-	-
EOC16	339	236	146	104	60	26	4379109	4324989	4096334	3793254	3108893	1893955	291	130859	4360954	4641652	51.21	50.79	43078	40708	8146	3687	48101.6	45192.7	33	36	119	165	93	56	2502233	72	0	0	2	101+79part	568686	80.996	1	2.29	2512.5	45.55	7132+471part	98748	3758881	24145	21851	-	-
20220215sen1	307	228	134	102	57	24	4327309	4281309	4056092	3828077	3113559	1908446	284	147138	4319018	4641652	51.2	50.79	43106	39140	8175	2701	52627.8	48969.7	30	34	109	167	95	60	2749811	75	0	0	2	104+66part	530156	80.916	1	0	2517.65	44.93	7109+469part	86030	3754735	25048	23797	-	-
20220830chu5	336	232	139	102	58	26	4300472	4241732	4021226	3763509	3057383	1937993	301	130844	4287309	4641652	51.2	50.79	43079	39835	8195	1921	48932.8	45197.3	31	35	113	188	90	56	2517213	77	0	0	2	100+75part	516480	80.404	1	2.26	2527.42	46.55	7077+481part	77485	3731478	24883	22381	-	-
USZ86	378	229	146	104	59	27	4363221	4283587	4085644	3787514	3054146	1899374	294	116317	4326823	4641652	51.19	50.79	43105	39820	8196	2771	46697.3	43529.9	33	37	116	171	90	53	2564366	76	0	0	2	104+77part	543023	80.781	1	0	2506.56	45.14	7114+462part	74832	3748600	24730	22373	-	-
MCL43	381	221	132	99	60	26	4421662	4336830	4111040	3870096	3178033	1973793	314	154184	4398703	4641652	51.06	50.79	43708	41868	8198	3896	51658.8	48954.9	31	34	109	147	89	55	2756625	67	0	0	2	139+65part	561923	81.933	1.001	2.23	2371.71	42.17	7262+409part	91974	3805904	25115	23829	-	-
USZ21	384	231	142	106	56	25	4392589	4309671	4088973	3827197	3027254	1890314	313	130857	4366037	4641652	51.23	50.79	42886	41124	8199	3094	49226.2	46303.2	32	35	118	165	89	56	2637871	74	0	0	2	126+77part	571188	81.037	1	0	2517.47	45.58	7125+454part	98756	3760716	23797	22373	-	-
20211123zur1	345	231	138	107	58	24	4318789	4253249	4018296	3805022	2996319	1755563	305	127025	4303267	4641652	51.24	50.79	40730	38011	8200	2273	46546.5	43153.2	33	38	115	185	89	57	2520234	68	0	1	2	132+67part	586596	79.504	0.998	2.32	2541.55	43.86	6989+433part	72884	3684440	23368	21238	-	-
ZLMSG12	332	226	140	102	56	24	4357751	4296291	4099730	3832068	3093942	1925569	297	143271	4343830	4641652	51.21	50.79	42565	40726	8201	2809	53155.5	49744.9	30	33	111	160	95	57	2723260	73	0	0	2	113+70part	552871	80.947	0.999	2.26	2519.73	44.66	7101+475part	86030	3755357	24138	21093	-	-
W10r1	332	233	149	107	59	28	4424858	4367351	4160302	3863666	3117917	2009626	298	130852	4411848	4641652	51.18	50.79	43080	42575	8252	4800	48252.9	45863.9	33	35	119	153	89	56	2630134	76	0	0	2	101+80part	611564	81.075	1.001	0	2512.65	45.87	7129+469part	98750	3765310	24145	22189	-	-
20220215zur2	304	220	150	111	60	24	4262253	4214729	4027361	3764656	2940346	1708485	274	130871	4250705	4641652	51.2	50.79	37833	34102	8265	1947	45070.9	41274.8	34	40	118	196	84	56	2392159	74	0	0	2	75+76part	479935	80.486	0.999	2.35	2503.88	45.77	7078+474part	74832	3733844	24145	21519	-	-
20220802lug3	344	238	142	113	64	19	4405221	4348841	4113005	3896132	3106164	1508517	298	197569	4389188	4641652	51.2	50.79	38919	36838	8304	4005	49463.9	46773.5	35	39	120	157	53	42	1741698	41	0	0	2	90+52part	341361	86.592	1.001	0	1218.89	24.74	7683+332part	98009	4022518	29670	28844	2364	-
20220118chu4	333	233	135	102	58	25	4368547	4312842	4095288	3863568	3177558	1957642	291	143224	4352061	4641652	51.2	50.79	43118	40727	8317	3027	53209.9	49890.2	30	34	108	156	100	60	2783099	73	0	0	2	106+76part	572811	80.746	1	0	2511.55	44.27	7090+473part	75319	3747530	24123	21193	-	-
MCL36	306	218	146	104	59	26	4270583	4223441	4041020	3747443	3008480	1827862	268	134807	4256351	4641652	51.22	50.79	43082	38003	8324	1992	46694.9	42818.7	33	38	113	189	87	55	2600424	74	0	0	2	80+74part	482910	80.634	0.999	0	2521.25	46.04	7091+458part	72949	3740006	24137	22189	-	-
L4	328	239	149	116	65	22	4458731	4408284	4191921	3954145	3100859	1634519	297	145724	4448354	4641652	51.19	50.79	37255	35575	8362	5339	45998.1	44082.5	37	39	122	147	61	46	1782797	47	0	0	2	90+53part	368929	87.323	1	2.18	1261.39	28.51	7783+367part	98838	4055042	28966	27093	1735	-
20211123lug3	391	218	143	104	59	26	4331053	4239251	4044823	3768909	3050613	1887566	295	116322	4288605	4641652	51.24	50.79	43108	39834	8438	2390	47845.4	44206.3	32	36	114	181	84	55	2564016	77	0	1	2	94+72part	506794	80.749	1	2.24	2508.74	45	7066+498part	75328	3746462	24884	22987	-	-
20220412gen1	269	206	141	101	58	25	4231339	4193033	4015386	3744208	3052016	1895199	251	130863	4223844	4641652	51.18	50.79	43079	39172	8497	1583	50183.7	45666.5	30	35	108	194	87	54	2618620	69	0	0	2	63+69part	461845	80.349	0.999	0	2511.53	45.67	7074+456part	75319	3726418	24758	22313	-	-
USZ37	350	229	136	101	58	27	4383744	4320643	4108554	3863908	3202789	2077642	291	147273	4362448	4641652	51.23	50.79	43590	42425	8500	3667	53468.9	50252.6	30	33	108	152	95	57	2827159	73	0	0	2	117+69part	580357	80.772	1	0	2510.94	44.43	7107+454part	86030	3749308	24767	23367	-	-
20220830sen1	308	222	144	103	62	26	4323293	4276527	4083844	3804117	3138149	1883903	268	130846	4306362	4641652	51.17	50.79	41160	37981	8506	2752	48199.8	44718.1	33	37	111	168	88	55	2539247	75	0	1	2	71+76part	508279	81.014	1	4.55	2515.33	45.73	7127+454part	98748	3761330	24883	22987	-	-
20221122gen1	312	229	139	101	55	25	4343683	4296774	4097270	3839843	3078783	1974694	283	143242	4332808	4641652	51.18	50.79	43090	41162	8527	2864	52922.8	49401.5	30	33	108	161	94	58	2754648	73	0	0	2	100+73part	550876	80.758	1	2.26	2511.8	44.44	7095+471part	86030	3748951	23948	21851	-	-
KSGR18	318	222	136	101	58	24	4344866	4292200	4083154	3827574	3138631	1910342	280	134291	4331588	4641652	51.23	50.79	43114	41154	8528	3019	52816.9	49288.7	30	34	109	160	96	59	2782521	73	0	0	2	100+67part	529683	81.17	1	0	2517.1	45.43	7147+446part	86030	3766642	25005	23367	-	-
20221122chu1	445	227	162	119	65	21	4549988	4438405	4288579	3970148	3067327	1525478	315	101137	4495937	4641652	51.25	50.79	36098	35054	8536	7295	42823.3	41478.9	39	41	128	145	56	45	1733327	39	0	1	2	90+52part	418229	87.05	1.002	2.22	1236.76	27.32	7766+347part	98839	4048871	29321	28766	298	-
KSGR43	308	212	142	103	57	25	4242405	4190264	4013124	3743247	2971996	1813133	261	130860	4222385	4641652	51.19	50.79	43073	38014	8542	1431	48065.7	43724.1	32	37	110	202	86	56	2550095	70	0	0	2	75+77part	477592	80.024	0.999	0	2503.45	45.62	7035+470part	98748	3710839	24785	22365	-	-
20220607chu10	361	227	168	125	51	15	4231697	4160288	4009136	3677768	2409332	1145132	295	184424	4205882	4641652	51.13	50.79	30600	27051	8544	752	42505.2	38514.7	41	48	137	247	40	32	1095534	20	0	0	2	57+36part	192294	85.859	1.001	0	814.76	16.85	7621+424part	117150	3987696	26114	22948	6483	-
USB7	312	219	136	100	59	25	4351652	4300034	4097599	3841568	3207268	1976488	274	147262	4337801	4641652	51.22	50.79	43085	42396	8545	3069	53912.5	50383.3	30	33	107	156	96	60	2826106	73	0	0	2	98+69part	554741	80.83	1	0	2512.09	44.77	7117+458part	86021	3750102	25005	23367	-	-
USZ77	418	239	146	112	68	22	4721173	4628750	4402456	4160029	3439329	1772146	311	217661	4676719	4641652	51.03	50.79	41994	41994	8587	9337	53267.2	53669.6	35	35	118	114	70	50	2518109	64	0	0	2	118+75part	658624	85.891	1.001	0	2342.12	48.19	7572+420part	120063	3990620	27166	27580	-	-
20220215gen2	302	224	146	108	55	26	4351121	4307797	4115139	3854988	2989944	1937158	278	130833	4342387	4641652	51.18	50.79	43089	41183	8611	3533	49473.3	46283.6	32	35	114	161	92	56	2611511	72	0	1	2	89+77part	550286	80.968	1	2.3	2515.02	45.82	7146+452part	98738	3758297	24137	22190	-	-
MCL54	305	212	135	100	60	26	4328365	4274234	4087032	3844508	3218826	1974685	276	143246	4316990	4641652	51.19	50.79	43584	41197	8934	2868	52501.5	48829.3	30	34	105	159	96	58	2771894	75	0	0	2	101+69part	553060	80.428	1	0	2513.48	44.69	7078+458part	74832	3732313	24384	21954	-	-
20220412sen3	291	221	144	105	58	26	4311639	4269353	4090162	3821467	3053130	1904914	274	143256	4304939	4641652	51.18	50.79	42395	38255	8936	2680	49429.7	45844	32	36	111	168	96	59	2658931	72	0	0	2	86+68part	516607	80.866	1	0	2519.35	44.9	7091+471part	72913	3753068	23797	21252	-	-
EOC5	299	215	134	103	59	26	4272496	4224274	4021037	3806721	3122994	1947020	273	130860	4262532	4641652	51.17	50.79	44808	40715	8954	2117	50647.9	46511.1	30	35	107	185	86	55	2584712	75	0	0	2	94+74part	514732	80.054	1	0	2509.07	45.12	7065+434part	98750	3714521	24668	22683	-	-
20231029chu4	374	268	166	136	70	16	4620150	4562976	4323060	4108532	3041958	1192391	331	151949	4605956	4641652	51.1	50.79	32534	32250	8957	8058	40711.9	40398.9	44	45	140	144	34	27	1010878	13	0	0	2	104+33part	413191	89.819	1.002	0	244.63	6.25	8043+326part	107216	4176955	28697	28697	1275	-
MCL15	308	226	145	110	59	23	4330945	4284389	4085403	3831957	3031091	1743841	277	147167	4319254	4641652	51.18	50.79	38280	37729	8963	3027	49167.2	45752.1	33	37	116	168	97	61	2611211	71	0	0	2	91+69part	540059	80.712	0.999	0	2512.45	44.01	7085+478part	74832	3744201	23797	20468	-	-
MCL25	304	222	137	103	60	26	4345098	4298749	4105787	3865388	3193226	1956141	274	143244	4333811	4641652	51.18	50.79	43097	40076	8966	3045	51862.8	48423.2	31	35	107	155	99	61	2785397	73	0	0	2	96+73part	552122	80.778	1	0	2510.91	44.64	7095+468part	74832	3749713	24387	21246	-	-
KSGR54	317	214	138	103	56	26	4339267	4280509	4102810	3855422	3120042	2023788	276	143264	4322417	4641652	51.19	50.79	49123	41194	8973	2906	53715.7	50021.4	29	33	107	157	99	59	2784470	75	0	0	2	93+68part	537355	80.824	1	0	2510.41	44.29	7097+478part	86034	3750628	24138	21093	-	-
USZ13	302	221	150	109	53	25	4303741	4259164	4085339	3800921	2895380	1871982	270	130845	4291432	4641652	51.22	50.79	44430	39849	8976	2695	48522.5	44861.4	31	36	116	175	84	56	2595639	75	0	0	2	82+71part	502755	80.963	0.999	2.28	2514.92	45.7	7130+457part	98750	3754594	24396	21238	-	-
20220118chu1	308	219	144	108	57	24	4326698	4274557	4093078	3849439	2990423	1807563	279	143232	4315247	4641652	51.18	50.79	40711	37999	8978	2868	49211	45750.5	32	36	112	165	97	59	2632311	70	0	0	2	90+70part	533372	80.708	1	0	2513.11	44.01	7085+478part	72928	3744636	23367	20991	-	-
20221025lug7	332	239	154	118	67	21	4529293	4480894	4267040	4003956	3200439	1623375	289	114740	4514835	4641652	51.11	50.79	38352	36433	9018	6983	46084.4	44825.3	36	38	125	139	61	46	1975579	49	0	0	2	77+65part	464991	86.582	1	4.36	1621.16	31.07	7590+411part	106568	4019540	27178	26112	-	-
20220927gen7	350	224	138	108	61	17	4413111	4344865	4149991	3921394	3115356	1557638	297	233869	4394871	4641652	51.24	50.79	39866	37796	9075	3953	61371.2	58108.3	32	35	112	145	51	38	1659800	21	0	0	2	91+35part	344744	86.724	1.002	0	661.29	14.2	7705+376part	129303	4034401	32492	29101	2464	-
20220802chu7	338	209	137	106	62	20	4353552	4286881	4097223	3872583	3103821	1642347	272	172993	4330879	4641652	51.11	50.79	38535	37049	9125	3694	51420.5	47977.8	33	37	109	156	30	26	1201562	13	0	0	2	70+27part	252041	87.5	1.001	0	316.47	7.92	7791+364part	129303	4067387	34370	32487	6513	-
KSGR37	386	246	137	103	62	31	4758077	4683261	4442403	4193468	3552498	2490378	315	163980	4731492	4641652	51.11	50.79	51368	52673	9149	10171	58186.5	59312.8	29	28	110	102	71	51	2582118	58	0	1	2	127+73part	690659	86.205	1.002	2.11	2165.15	40.55	7638+379part	133062	4009646	29129	29600	-	-
MCL39	332	231	152	120	64	17	4417542	4362030	4164794	3929208	2950590	1289453	292	109714	4404194	4641652	51.19	50.79	35744	33019	9371	4798	42335.5	40169.7	39	43	124	155	29	27	1004575	14	0	0	2	69+39part	278558	88.357	1.002	4.47	252.51	6.4	7889+329part	106239	4107966	32048	30410	5566	-
20220412alt4	332	238	151	118	67	17	4392768	4341632	4138607	3888490	3036481	1245176	298	106184	4381440	4641652	51.18	50.79	36848	35297	9377	4459	41135	38828.9	40	43	124	160	33	30	892325	12	0	0	2	70+35part	251091	88.5	1.002	0	226.33	5.47	7906+341part	106181	4115309	32496	30774	5242	-
USB19	283	221	142	109	60	21	4269885	4234818	4035712	3805124	2979979	1583351	256	113055	4258744	4641652	51.2	50.79	37993	37177	9385	2165	46114.4	42310.3	34	39	112	186	95	61	2633372	68	0	0	2	79+62part	481996	80.695	0.999	0	2520.56	44.68	7089+441part	75613	3742416	23797	21093	-	-
USZ9	395	208	133	102	63	22	4489433	4389883	4200742	3964830	3304334	1825542	290	183522	4446118	4641652	51.21	50.79	40978	40674	9389	5399	55479.1	53141.9	31	34	106	129	55	36	1914887	48	0	1	2	96+56part	393896	86.699	1.001	2.23	1262.58	25.81	7703+353part	92802	4029058	31728	29670	1034	-
L19r2	363	223	148	120	67	21	4440778	4363122	4173229	3961050	3077741	1500333	308	148012	4420795	4641652	51.11	50.79	36021	34484	9542	4988	43648.8	41572	39	42	122	149	55	43	1693021	46	0	1	2	97+52part	351546	86.892	1.002	2.19	1264.74	27.66	7721+360part	98838	4042326	28971	27153	1982	-
USB33	307	204	127	99	56	26	4389793	4335984	4126928	3926609	3174623	2083398	260	147308	4373311	4641652	51.07	50.79	48179	43746	9591	4432	55031.8	51850.3	29	31	100	138	91	53	2798568	68	0	0	2	89+61part	542753	81.825	1.001	6.75	2365.98	42.08	7265+394part	92035	3800079	24901	23886	-	-
KSGR55	509	202	131	103	68	18	4491997	4333378	4159422	3947300	3346249	1562862	328	153612	4412833	4641652	51.22	50.79	40103	39033	9613	4812	53168.4	50547.4	33	36	106	135	28	26	1291051	12	1	0	2	108+30part	326777	87.392	1.004	4.49	252.75	6.09	7836+344part	117104	4074380	34886	34113	4029	-
20220412zur2	296	208	137	104	62	27	4373385	4323585	4142793	3914450	3153366	1904479	269	103843	4364716	4641652	51.05	50.79	43752	41157	9632	4325	46970.7	44168.2	33	37	106	145	88	56	2662466	66	0	0	2	86+62part	529985	81.919	1	2.29	2367.11	42.51	7255+416part	65914	3801848	24442	22919	-	-
20220607chu6	298	205	126	97	63	27	4389122	4337956	4137198	3925792	3331752	2054697	260	147369	4375156	4641652	51.09	50.79	48119	43757	9661	3987	53118.4	50068.6	30	33	99	136	91	55	2859607	69	0	0	2	89+67part	545487	81.797	1	0	2367.38	42.31	7251+384part	81765	3797832	25835	24836	-	-
20220412alt2	307	217	150	119	66	19	4318190	4268342	4097371	3857896	2929487	1288631	272	111826	4305955	4641652	51.04	50.79	36002	32071	9700	3044	40201.7	37294.2	40	45	121	170	48	37	1073131	30	0	0	2	40+43part	225399	87.268	1.003	0.02	846.94	17.04	7735+412part	97321	4061463	28967	28018	4970	-
USZ68	375	217	131	101	64	28	4673187	4589740	4372234	4147295	3561306	2307971	289	181286	4636771	4641652	51.06	50.79	48955	48955	9722	9575	59110.7	59048.6	29	29	104	105	66	47	2583861	58	1	0	2	116+65part	606821	86.199	1	2.14	2140.38	39.64	7649+372part	133062	4000837	28694	28694	-	-
20221122zur7	430	182	125	95	59	27	4414858	4285436	4132685	3913023	3271189	2151769	296	154184	4355632	4641652	51.04	50.79	49512	43758	9805	3966	56440	52962.2	28	31	96	136	86	49	2792847	70	0	0	2	85+61part	492827	82.318	1.003	2.3	2358.99	42.27	7264+446part	92035	3832952	26016	24836	-	-
L18r1	341	221	143	116	66	25	4438152	4370486	4179928	3973149	3156062	1727587	299	107174	4423471	4641652	51.11	50.79	40661	38712	9839	5020	43959.3	41893	37	40	117	143	56	44	1751629	49	0	0	2	95+52part	352456	86.903	1.003	0	1269.19	27.87	7722+354part	98828	4044159	30624	29200	1983	-
20211116alt2	306	199	132	100	61	19	4304349	4246005	4078344	3836163	3169661	1661973	259	172955	4287417	4641652	51.18	50.79	41469	40505	9846	2717	54279.3	50136.9	30	34	103	159	31	26	1163100	13	0	0	2	66+28part	215717	87.381	1.001	0	313.17	7.41	7814+329part	129292	4060352	37760	34094	7545	-
20220412alt3	315	226	154	123	62	19	4318692	4271772	4099365	3864972	2815088	1306199	275	115726	4305081	4641652	51.04	50.79	35495	32066	9895	2766	40140.6	37230	40	45	124	174	48	39	1136966	28	0	0	2	41+40part	225366	87.224	1.003	0	845.03	16.63	7742+405part	97340	4060107	28786	26030	5234	-
L19r1	356	220	144	117	66	23	4442655	4367923	4177715	3971859	3131470	1649326	297	107183	4420671	4641652	51.11	50.79	38963	36101	9897	5018	44239.6	42133.4	37	40	118	144	54	43	1825574	49	0	1	2	92+55part	352769	86.886	1.002	2.19	1265.15	27.83	7723+358part	98838	4041973	30278	28959	2126	-
20211116chu4	387	209	125	95	63	31	4557428	4463444	4265827	4050503	3536722	2442700	283	181553	4511430	4641652	51.1	50.79	53024	51371	9903	7078	59473.7	57805.2	28	29	96	111	75	49	2734157	55	0	0	2	105+60part	528697	85.195	1	0	2175.45	39.64	7540+388part	98669	3955834	28759	28468	-	-
L1	317	220	144	112	62	22	4428198	4374850	4204801	3961167	3137528	1754414	281	145499	4415579	4641652	51.18	50.79	40336	38946	9905	6151	50116.6	47675.7	33	36	114	139	60	43	1994419	48	0	0	2	81+53part	339665	87.217	1.001	6.68	1266.78	28.64	7780+353part	98840	4050747	29680	28963	2437	-
ZLMSG11	345	201	130	100	55	22	4268529	4188377	4020488	3805119	3087291	1832040	273	147405	4238712	4641652	51.16	50.79	46380	42476	9932	1158	54167.4	49465.1	28	33	101	191	92	55	2762367	73	0	0	2	104+60part	508745	79.703	1	0	2489.85	41.1	7045+407part	86010	3698218	26538	21145	-	-
20220802alt5	292	209	136	105	55	23	4314000	4265146	4090035	3865631	3084999	1900816	263	147433	4302920	4641652	51.2	50.79	45128	42409	9938	2788	54032.5	50089.4	29	33	106	159	89	53	2705868	74	0	0	2	93+63part	571314	79.765	0.999	0	2488.26	41.49	7056+405part	86028	3700061	25098	21145	-	-
USZ8	391	227	142	118	62	19	4496611	4416038	4202468	4019255	3045416	1497513	287	162455	4456478	4641652	51.1	50.79	38728	37046	10027	5660	46970	45096.2	36	39	118	138	54	46	1531107	42	0	0	2	81+49part	367872	87.502	1.001	0	1187.7	24.89	7798+365part	96809	4065491	30624	28117	1884	-
20220705gen3	358	184	138	107	60	23	4278343	4183890	4058152	3819164	3075282	1776338	267	157724	4237440	4641652	51.09	50.79	42774	40129	10029	1515	50096.5	45733.9	31	36	107	179	48	36	1702905	42	0	0	2	64+38part	197692	86.44	1.001	0.02	1177.91	23.14	7667+365part	96719	4015147	33803	30624	7015	-
USB8	505	203	133	109	64	24	4491259	4331379	4159622	3975856	3222658	1802739	325	136462	4411388	4641652	51.13	50.79	40914	40544	10062	4778	49480.2	47025.6	34	36	109	137	50	37	1713136	55	0	1	2	112+44part	324581	87.255	1.002	2.27	1250.93	27.59	7762+345part	97114	4059380	31280	29888	2534	-
USZ65	359	224	124	99	59	32	4788911	4713135	4488185	4300130	3647787	2688562	289	157806	4761008	4641652	51.06	50.79	54710	56146	10220	12260	63943.3	65587.5	27	26	98	88	82	45	2712712	66	0	0	2	115+68part	719109	86.614	1	0	2216.5	44.53	7678+375part	91444	4019402	28446	28929	-	-
20220830chu9	337	216	134	109	63	18	4393390	4326334	4144577	3946599	3183859	1588107	290	251895	4376414	4641652	51.21	50.79	40112	38924	10251	3324	58930.8	55563.3	32	35	109	143	50	37	1491889	20	0	0	2	83+38part	324140	86.749	1.002	0	662.61	14.2	7718+370part	113897	4035840	33900	31808	2926	-
20220412zur1	362	224	125	100	64	32	4651865	4575131	4355931	4170846	3563438	2505053	296	163871	4627272	4641652	51.12	50.79	53673	53673	10429	9874	57216.7	57039.5	29	29	100	101	70	49	2401169	57	0	0	2	119+64part	598498	86.059	1.002	2.14	2143.8	39.01	7618+368part	133048	4001453	28646	28646	-	-
USB41	277	198	139	113	67	21	4380505	4337764	4184630	3990760	3246626	1620455	241	145405	4368098	4641652	51.09	50.79	40726	38922	10457	5448	48840.1	45961.7	34	38	108	138	64	43	1943800	49	0	0	2	53+51part	308094	86.929	1	0	1267.43	29.3	7756+359part	98838	4034708	30624	29043	3739	-
20231029chu5	290	205	145	116	63	17	4297162	4253962	4095871	3870925	2969387	1378700	248	149468	4282611	4641652	51.17	50.79	34405	32735	10465	2855	46466.1	42871.9	36	41	115	166	28	27	1142618	10	0	0	2	36+27part	205035	87.511	1.001	2.31	235.09	6.74	7842+320part	117107	4067036	32520	30179	7315	-
KSGR23	266	182	127	98	53	24	4193737	4144407	4010721	3798381	3048719	2046646	239	168339	4183968	4641652	51.15	50.79	47127	39803	10481	561	58250.5	52506.8	25	31	95	227	90	52	2548248	74	0	0	2	82+58part	469379	79.448	0.999	0	2546.97	42.13	7038+387part	98758	3684188	26334	22662	-	-
USB38	309	208	132	105	61	26	4327601	4274955	4099434	3909303	3180081	1919097	259	130875	4308423	4641652	51.2	50.79	44466	41181	10488	3033	49357.8	45814.4	31	35	102	152	92	60	2846106	78	0	0	2	81+75part	510095	81.201	0.999	0	2503.42	45.41	7150+463part	86030	3765764	25005	23797	-	-
USB15	740	188	127	104	62	32	4849754	4559237	4410005	4235919	3511192	2492229	412	163864	4698575	4641652	51.12	50.79	50521	51339	10491	11427	57790.7	58499.4	30	29	104	99	70	53	2536014	58	0	0	2	130+67part	606503	86.187	1.016	2.06	2174.14	39.3	7640+383part	133062	4063447	28782	28936	-	-
20220927alt3	296	205	135	109	66	18	4291191	4242364	4074386	3875263	3126421	1382487	255	114234	4276072	4641652	51.13	50.79	39540	38010	10502	2501	45756.9	42153	36	40	107	166	27	22	806348	11	0	0	2	58+27part	178351	87.912	1.001	0	189.67	5.09	7864+320part	114234	4085994	34912	33000	8105	-
20220802alt3	271	195	141	113	64	19	4292154	4250080	4111455	3901400	3068818	1477059	244	127148	4282047	4641652	51.13	50.79	38653	34856	10612	2828	46878.5	43246.6	35	40	109	159	33	28	967988	9	0	0	2	33+27part	157928	88.453	1.002	0	196.11	5.47	7940+327part	117140	4113082	33705	31460	8042	-
20211116alt4	286	194	128	103	62	20	4307670	4257350	4092684	3906074	3226468	1762060	251	149179	4295885	4641652	51.19	50.79	41210	38948	10642	3249	55126.1	51019.6	29	33	100	149	31	26	1132665	13	0	0	2	66+27part	219918	87.442	1.001	0	313.65	7.46	7828+332part	117141	4063458	36245	34113	8001	-
20220607gen7	501	199	120	95	64	34	4912628	4752939	4584808	4406608	3914385	2856368	355	166477	4851157	4641652	50.98	50.79	59568	61744	10642	16606	65830.2	68801.5	26	25	92	78	84	48	2978485	70	0	0	2	123+67part	781701	86.484	1.008	0	2245.77	44.38	7641+409part	91443	4044488	28691	30765	-	-
20220927sen1	266	181	128	100	54	24	4308846	4262817	4127633	3904569	3091611	2007038	238	160247	4300029	4641652	51.17	50.79	44974	40900	10659	3690	57204.1	52993.9	28	32	97	140	55	38	2036853	41	0	0	2	63+42part	309811	85.579	0.999	2.3	1269.15	28.31	7603+344part	100589	3970292	30896	28458	4472	-
20220927sen3	268	189	133	105	59	21	4314165	4271848	4127412	3905136	3113836	1741599	239	160266	4304388	4641652	51.19	50.79	40934	39860	10660	3777	52987	49136.9	31	35	103	145	56	37	1942313	42	0	0	2	62+46part	317651	85.56	0.999	0	1264.29	28.58	7597+347part	91973	3967607	29685	28756	3775	-
20220927sen7	331	184	130	104	54	24	4352665	4275854	4134666	3928136	3072653	1994411	242	160296	4313807	4641652	51.18	50.79	42929	40823	10691	3895	56840.8	52826.1	28	32	100	140	57	39	2081189	42	0	1	2	68+46part	322518	85.607	1	2.29	1268.64	28.5	7613+333part	117168	3971742	29884	28446	3705	-
20220607lug5	263	203	144	116	64	14	4297968	4262830	4116062	3909258	3067121	1267741	240	206177	4288537	4641652	51.12	50.79	37438	35043	10696	3242	51846.5	47902.3	35	40	112	160	45	34	1351239	15	0	0	2	41+37part	214815	87.287	1.001	0	785.24	15.64	7752+356part	136775	4053904	32496	28504	6777	-
20221025sen9	357	215	139	114	67	20	4536855	4463747	4278592	4103294	3329277	1678255	274	242371	4503855	4641652	51.01	50.79	40147	39215	10723	7810	55528.1	53879.6	34	35	110	123	68	54	2406524	65	0	0	2	73+65part	504486	85.29	1.001	2.22	2340.4	46.46	7508+410part	145036	3964533	25644	25261	-	-
20220510lug1	308	208	133	104	64	31	4587875	4536047	4358211	4151407	3481896	2402905	262	164386	4571194	4641652	51.11	50.79	53678	51308	10735	9567	56214.7	55361.4	29	30	101	107	68	49	2367290	59	0	0	2	78+74part	548569	85.924	1.002	2.17	2159.76	38.98	7626+360part	133062	3996965	28458	28445	-	-
KSGR12	286	201	141	116	60	16	4238235	4192142	4044768	3854620	2895655	1389613	245	146240	4221199	4641652	51.14	50.79	37089	30795	10739	1512	49225.9	44766.9	33	40	111	190	34	31	1233876	10	0	0	2	34+30part	190932	86.392	1.002	0	219.91	6.12	7755+340part	109703	4017007	30795	28424	6989	-
L3	241	177	137	111	63	19	4180279	4145207	4032574	3824068	3021554	1506477	213	129271	4169787	4641652	51.12	50.79	38651	33820	10753	-	48304.1	43393.6	33	40	105	-	31	28	1116980	15	0	0	2	23+14part	94191	87.481	1.001	0	312.42	7.53	7818+317part	117153	4065044	34370	30839	9304	-
L20r1	398	205	136	114	66	21	4495419	4395368	4217961	4056031	3238968	1654779	281	145439	4445052	4641652	51.15	50.79	40358	38965	10755	6887	49838.2	47727.3	34	37	109	129	57	36	1648741	44	0	1	2	84+41part	340718	87.694	1.002	2.2	1251.4	26.1	7816+328part	96924	4080136	30909	29405	2617	-
USZinv5	298	203	136	105	63	31	4639473	4586493	4423183	4186454	3490241	2369016	259	115869	4624807	4641652	51.11	50.79	50279	50078	10764	10118	53709	53514.1	30	31	103	105	70	53	2569846	56	0	0	2	70+77part	590403	86.17	1.002	2.14	2120.49	39.26	7616+381part	96733	4006347	28782	28782	-	-
USB55	246	186	121	97	55	25	4160120	4125329	3963671	3789602	3131789	2043999	227	147273	4152616	4641652	51.19	50.79	49375	41137	10773	-	57743	51659.3	26	32	92	-	93	52	2645360	66	0	0	2	75+56part	433653	79.534	0.998	0	2573.09	45.26	7019+400part	98741	3685757	26537	22189	-	-
20231029chu3	305	225	159	130	70	18	4365790	4320793	4162184	3956648	2929836	1218770	275	105852	4355058	4641652	51.26	50.79	31239	30164	10804	4641	38286.6	35922.6	44	48	127	163	33	29	1054513	14	0	0	2	44+35part	283487	87.205	1.002	0.02	221.1	5.59	7766+348part	105852	4057815	27941	27240	4349	-
W5r2	269	204	144	122	62	19	4214267	4177577	4024463	3861108	2930391	1440433	249	127935	4206661	4641652	51.14	50.79	39028	32966	10820	1042	45813.6	41520.2	35	41	115	204	42	37	1134726	27	0	0	2	40+31part	180656	86.065	1.003	0	784.86	17	7640+368part	116973	4004914	32145	28722	6606	-
USZ88	315	192	132	100	58	27	4347150	4284677	4134184	3900091	3130583	2034280	249	132809	4320962	4641652	51.05	50.79	48191	41861	10836	3715	51599.1	48034.2	30	34	99	143	84	50	2628299	68	0	0	2	83+63part	500955	81.654	1	4.51	2362.72	42.02	7236+375part	86030	3788935	24882	23829	-	-
20220927chu5	264	201	128	102	61	30	4536581	4500451	4313062	4131436	3460986	2417377	239	163993	4525939	4641652	51.09	50.79	52963	51379	10837	8445	59231.8	57755.2	28	29	97	108	68	48	2465236	58	0	2	2	68+61part	512212	85.723	1.002	4.31	2160.92	39.43	7621+363part	133048	3986775	28782	28641	-	-
W3r2	276	194	137	112	65	20	4330851	4285293	4151690	3969648	3185162	1576963	246	176391	4319409	4641652	51.1	50.79	40647	39018	10838	4288	51349.8	47784.8	33	37	105	143	43	34	1350595	14	0	0	2	55+27part	191628	88.468	1.002	0	411.36	9.57	7904+308part	117152	4115590	35445	32750	7265	-
20221122alt9	294	196	142	117	60	16	4210951	4157798	4019393	3840941	2891104	1348331	251	215901	4193882	4641652	51.14	50.79	38013	31861	10987	630	51393.6	46435.8	34	40	111	222	48	38	1326514	23	0	0	2	46+32part	152646	86.51	1.001	0	819.28	15.44	7682+365part	106318	4020732	29676	28123	7774	-
W9r3	273	200	142	116	66	20	4313644	4273640	4131096	3941316	3108248	1525997	247	126604	4304420	4641652	51.1	50.79	39028	34433	11067	3466	46784.3	43385.3	35	40	110	153	44	34	1278740	13	0	0	2	47+27part	176592	88.479	1.002	0	411.48	9.38	7901+311part	117155	4116856	33036	30349	7406	-
20221025lug9	263	195	133	108	60	20	4175693	4138337	3987072	3799496	2986100	1613755	244	214391	4169079	4641652	51.14	50.79	38748	33963	11083	-	53884.4	48398.3	31	38	104	-	40	31	1288533	11	0	0	2	41+30part	167574	85.76	1.001	0	594.97	12.64	7656+333part	97394	3985889	33712	30745	7330	-
EOC19	300	191	128	102	59	24	4381290	4322748	4158735	3971445	3227942	1991280	255	147281	4365906	4641652	51.08	50.79	44288	42417	11235	4199	55424.6	52132	29	32	98	133	91	56	2726007	71	0	1	2	90+61part	537823	81.799	1	9	2365.17	42.24	7247+396part	91974	3797524	25835	24753	-	-
MCL18	306	192	127	101	61	27	4372576	4314675	4145749	3957097	3244310	2050592	249	147370	4352677	4641652	51.07	50.79	48004	43394	11270	4395	52947.3	49650.9	30	33	98	134	88	55	2800217	70	0	1	2	87+60part	522666	81.828	1	4.46	2366.83	42.36	7255+385part	81773	3798842	26007	24772	-	-
USZ39	314	186	130	101	60	26	4378841	4311146	4159906	3951926	3214850	2018054	249	147368	4352423	4641652	51.07	50.79	44296	42455	11274	4547	52798.7	49508.7	30	33	98	134	90	57	2871825	70	0	0	2	86+63part	519656	81.9	1	2.3	2366.44	42.11	7271+391part	86030	3802171	25578	23963	-	-
W3r3	276	192	135	113	66	22	4329170	4282925	4145575	3983011	3205318	1661296	247	136921	4319049	4641652	51.09	50.79	40679	39321	11312	4273	49562.4	46117.7	33	37	105	142	41	32	1366258	14	0	0	2	54+28part	192447	88.457	1.002	0.02	412.03	9.33	7903+314part	117113	4115670	33959	32264	7675	-
KSGR76	301	195	127	104	61	31	4586006	4527307	4359032	4188459	3466539	2480646	257	164384	4569843	4641652	51.11	50.79	55616	55616	11425	10469	58701.8	57793.7	28	28	97	103	69	47	2421036	60	0	1	2	80+69part	548385	85.876	1.002	6.5	2160.01	39.19	7606+364part	133062	3995545	28695	28445	-	-
MCL55	255	177	134	107	64	24	4302045	4258080	4152189	3953284	3213029	1823818	222	145356	4288682	4641652	51.05	50.79	40825	38862	11529	3783	50810.4	46946.6	32	36	99	140	50	35	1559707	44	0	0	2	38+42part	226595	87.037	1	0	1249.28	27.56	7766+330part	97083	4039124	31623	30298	7116	-
20231030sen2	278	188	131	104	62	29	4568308	4518283	4367080	4161126	3422138	2306235	240	163877	4554610	4641652	51.1	50.79	50328	48940	11553	9889	56789.9	55725	29	30	99	106	68	53	2519431	62	0	0	2	61+68part	535626	85.833	1.002	0	2157.85	39.01	7601+369part	133068	3990960	28697	28535	-	-
20220705gen7	336	174	125	99	64	22	4360293	4268470	4143398	3946956	3329034	1907734	261	183629	4326298	4641652	51.14	50.79	41553	40751	11615	3832	58968.1	54961.8	28	32	94	133	54	35	1921703	44	0	0	2	80+34part	271245	86.792	1.001	0	1317.01	26.86	7721+343part	98838	4032454	32047	30469	4934	-
USB14	312	187	123	98	63	18	4308475	4239842	4083185	3898364	3285572	1639532	253	190087	4284264	4641652	51.14	50.79	44850	41543	11645	2558	60500.6	55842.3	29	33	95	151	45	32	1606801	18	0	0	2	63+27part	236065	86.83	1.001	2.29	652.42	14.21	7722+340part	129313	4033108	34346	32733	6565	-
USZ60	293	182	119	92	60	28	4345722	4288184	4126796	3935447	3374823	2252542	235	154187	4322685	4641652	51.05	50.79	51316	48150	11670	3671	58586.7	54560.7	27	30	88	132	91	52	2925694	71	0	0	2	80+60part	496683	81.81	1	4.53	2365.54	42.25	7254+381part	91976	3798703	27676	25578	-	-
20220118gen4	240	182	129	104	65	24	4274220	4242858	4109054	3913257	3223882	1805207	217	162995	4266268	4641652	51.09	50.79	42696	40436	11687	3332	51072.7	46942.3	32	36	98	146	48	37	1697072	44	0	0	2	26+35part	166085	87.853	1	0	1184.8	22.83	7800+338part	100342	4077660	32518	30269	7369	-
USZ44	348	183	125	102	62	23	4389001	4304738	4145807	3981887	3286975	1911420	249	154147	4349421	4641652	51.07	50.79	43529	41125	11690	4416	55299.8	51818.2	29	33	96	132	91	58	2885338	70	0	0	2	86+59part	519819	81.821	1	2.28	2365.48	42.51	7256+385part	92035	3798682	25835	24399	-	-
20220705chu1	283	194	136	113	62	22	4438484	4389553	4250547	4091078	3283608	1846657	252	242363	4427222	4641652	51.05	50.79	43901	42872	11758	6935	58056	55374	30	33	104	124	72	55	2421622	65	0	0	2	63+64part	448360	84.858	1.002	0	2343.03	46.68	7483+393part	145029	3947919	27045	25379	-	-
20220215alt2	285	189	139	111	62	26	4473893	4424215	4307822	4109108	3306077	2037139	237	217657	4457440	4641652	51.02	50.79	45237	42775	11803	8073	55932.7	53712.9	31	33	103	120	75	55	2645658	65	0	1	2	53+61part	495662	84.62	1	8.84	2349.01	48.35	7453+416part	120061	3929699	28703	27580	-	-
20220830sen9	237	171	133	109	64	22	4288364	4252590	4147772	3961194	3208984	1756877	211	145423	4278801	4641652	51.07	50.79	40997	38666	11816	3772	51709.3	47667	31	36	99	140	53	37	1814676	53	0	0	2	32+42part	238431	86.526	1	2.34	1265.58	28.54	7708+328part	98943	4015002	30892	29207	6164	-
MCL12	298	185	124	99	61	25	4366195	4303747	4147519	3971921	3300519	2051510	252	153563	4349303	4641652	51.08	50.79	48022	42464	11862	4364	56411.5	52858.5	28	31	94	131	90	56	2810401	67	0	0	2	93+60part	520970	81.844	1	2.3	2364.46	42.32	7271+378part	91886	3799344	25578	24626	-	-
L5	253	192	134	102	63	25	4379381	4342500	4213774	3976031	3289075	1998666	237	183785	4373501	4641652	51.06	50.79	41552	40911	11880	6094	54613.1	51458	30	33	99	128	53	37	1733939	47	0	0	2	58+40part	283953	87.518	1.001	0	1249.11	26.44	7804+353part	96662	4065845	31751	30548	4931	-
20220802sen1	247	194	138	114	60	21	4236791	4207867	4066750	3895108	2985908	1685077	227	145451	4229068	4641652	51.14	50.79	38869	32524	11885	1757	50568.2	46073.3	32	37	106	172	54	39	1793266	49	0	0	2	40+45part	197407	86.301	1	0	1272.41	27.77	7657+347part	98809	4007517	29333	27593	6992	-
USZ57	322	187	133	114	64	16	4352209	4279595	4141577	4004013	3163198	1442789	240	206790	4314978	4641652	51.13	50.79	39522	37065	11889	3977	54016.4	50214.8	33	37	104	142	34	29	1246528	14	0	0	2	53+32part	206323	88.189	1.001	0	411.12	9.81	7883+334part	117100	4097546	33975	32515	7973	-
20231030alt5	291	191	129	105	63	23	4400797	4345134	4180548	4015071	3285164	1845744	251	181582	4385996	4641652	51.1	50.79	43708	41166	11892	5058	54792.2	51774.3	31	34	99	129	92	59	2863926	75	0	0	2	90+60part	555590	81.858	1	4.45	2367.05	41.84	7255+396part	92035	3800251	24908	23886	-	-
USZ48	329	187	125	102	59	24	4392032	4318859	4153946	3996782	3231567	1982814	246	154214	4357639	4641652	51.06	50.79	43759	43392	11900	4416	55780.1	52367.1	29	32	96	131	87	54	2869603	71	0	0	2	87+59part	526596	81.875	1	6.65	2367.46	42.48	7262+385part	91974	3799466	25578	24402	-	-
MCL34	260	179	131	104	66	23	4314528	4269327	4154538	3954950	3304076	1783908	228	202508	4301680	4641652	51.18	50.79	41552	40132	11904	4371	55114.1	51077.4	32	36	97	136	53	38	1827672	54	0	1	2	47+45part	244751	86.902	1	2.3	1275.48	27.05	7717+345part	98876	4034017	31262	30301	5899	-
20211123alt1	268	182	123	101	60	25	4341884	4295527	4132662	3975507	3252047	2035111	238	154186	4332264	4641652	51.07	50.79	48007	41827	11932	4048	56558.5	52788.6	28	32	95	134	91	52	2797379	69	0	0	2	77+59part	505004	81.812	1	4.57	2365.69	42.34	7266+384part	92035	3798054	25578	24405	-	-
20220802alt9	272	193	137	110	64	25	4471156	4429281	4286634	4088704	3326466	1975787	229	131245	4453563	4641652	51.05	50.79	45883	44294	11976	7965	52395.2	50272	31	33	103	121	63	49	2339694	38	0	0	2	43+58part	411824	86.368	1.001	0	1591.68	31.16	7633+340part	117049	4014382	28698	28002	561	-
20220607lug3	293	199	122	103	62	30	4589282	4538434	4358176	4214172	3521671	2395266	251	163877	4574183	4641652	51.12	50.79	51336	50323	11980	10822	59179.7	58319.5	28	29	95	100	71	50	2472966	60	0	1	2	76+66part	549102	85.961	1.002	4.33	2163.02	39.21	7612+363part	133046	3998709	28911	28782	-	-
MCL1	241	184	123	100	63	32	4539505	4506473	4350946	4178474	3580240	2487851	224	163870	4532868	4641652	51.04	50.79	53673	51330	11981	10128	58414.1	57045.1	28	29	91	100	68	49	2610284	57	0	1	2	55+66part	498126	86.28	1.001	4.32	2143.11	39.1	7670+364part	98653	4007354	29600	28919	-	-
MCL10	258	179	134	106	66	21	4249522	4211021	4085771	3874953	3199228	1629906	213	172996	4232864	4641652	51.16	50.79	40504	38001	12003	2492	51032	46537.6	33	38	100	159	29	26	1137745	12	0	0	2	33+22part	165514	87.362	1.001	0	311.16	7.49	7813+314part	129313	4058369	35440	32469	8570	-
USZ25	311	181	121	101	59	26	4384839	4314843	4145695	4000602	3256121	2059040	246	154196	4357724	4641652	51.05	50.79	48024	43708	12021	4355	55653	52248.7	29	32	94	129	91	55	2903915	71	0	0	2	83+58part	524459	81.868	1.001	2.09	2366.45	42.68	7276+390part	92035	3802831	25578	24399	-	-
20220705sen5	277	192	133	108	67	22	4404401	4357508	4210231	4022479	3326604	1725131	244	137912	4392546	4641652	51.21	50.79	40668	39002	12027	6340	51358.4	48602.1	33	36	102	127	32	28	1298995	13	0	0	2	52+29part	267068	88.491	1.002	0	230.31	6.66	7946+306part	129131	4113595	35437	33971	6185	-
USZ53	331	178	129	106	59	22	4360816	4280027	4154153	3985430	3163500	1841569	237	132460	4319002	4641652	51.13	50.79	44691	41495	12028	4288	54042.1	50285.6	29	33	98	135	33	28	1299796	15	0	0	2	56+33part	212283	88.167	1.001	0	410.46	9.4	7874+345part	117158	4095694	35505	32904	7544	-
USZinv7	271	192	145	117	64	20	4228019	4186978	4074803	3867258	2927725	1400184	235	117135	4215269	4641652	51.16	50.79	36894	33108	12031	1260	42691.5	38769.8	38	44	111	185	30	28	895347	15	0	0	2	38+22part	148669	87.273	1.001	0	221.69	5.18	7819+323part	117135	4054774	33962	30640	7957	-
20220802chu3	286	173	132	106	68	23	4302381	4242414	4136494	3942392	3266586	1679439	225	145440	4277163	4641652	51.2	50.79	41546	39718	12044	3667	49380	45502.4	34	38	98	142	52	36	1659478	53	0	0	2	37+45part	220715	86.872	1	4.63	1276.83	26.79	7699+359part	98878	4031622	30839	29759	6658	-
USZ23	615	184	124	105	68	30	4739828	4528518	4387499	4245160	3628825	2328981	304	120609	4603152	4641652	51.09	50.79	50314	50314	12045	11428	54278.9	53828.7	30	30	96	99	73	52	2530931	58	0	0	2	100+69part	556812	86.109	1.006	2.19	2146.6	40.11	7618+375part	98659	4021189	30124	29681	-	-
20211123alt3	283	193	130	107	66	19	4309954	4262829	4123819	3949217	3240192	1549582	244	152833	4296743	4641652	51.08	50.79	40548	38999	12053	3168	51159.3	47357.8	33	37	100	144	32	27	1151546	12	0	0	2	50+32part	212761	87.598	1.001	0	194.61	5.99	7856+331part	106034	4071703	36288	32519	7399	-
USZinv10	266	185	135	114	64	19	4329702	4283831	4152018	4001351	3153505	1556678	236	153739	4317493	4641652	51.13	50.79	39795	37425	12065	4318	50957.5	47398.8	33	37	104	141	34	30	1254344	16	0	0	2	51+32part	209712	88.193	1.001	0	410.69	9.86	7867+345part	129211	4096490	34468	32525	7544	-
USZ75	296	175	126	105	64	20	4348255	4283953	4157771	4002655	3292150	1717237	226	214263	4317702	4641652	51.13	50.79	42967	39802	12248	4282	57780.7	53748.1	30	34	95	131	35	29	1368307	17	0	0	2	50+30part	209643	88.204	1.001	0	410.72	9.84	7879+337part	117156	4097156	35568	34399	8035	-
20220315gen4	283	181	113	94	62	31	4718424	4666994	4487348	4346525	3838711	2713330	227	153708	4699808	4641652	51	50.79	59626	59626	12302	15220	67123	67964	25	25	84	80	88	50	2942985	71	0	0	2	49+68part	666968	86.217	1.002	0	2189.03	43.35	7614+372part	136279	4009030	29168	30767	-	-
20221122zur5	395	191	138	114	66	20	4435132	4330330	4207470	4019557	3192364	1569700	263	137866	4376054	4641652	51.19	50.79	38638	36789	12364	6989	48549.4	45771.4	35	39	107	133	32	29	1208233	10	0	0	2	49+26part	244923	88.451	1.003	0	234.38	6.21	7919+320part	106198	4119836	34938	33933	7291	-
20220315chu2	296	189	129	109	70	19	4325451	4267977	4129937	3976896	3286547	1483470	244	177095	4304356	4641652	51.08	50.79	40518	38674	12393	3509	49729.1	46115.4	34	38	100	141	30	24	1080231	13	0	0	2	49+34part	215959	87.714	1.001	0	196.22	5.76	7879+327part	113681	4076639	34598	32508	7847	-
20220118gen3	235	179	129	108	67	24	4275645	4245305	4128296	3968793	3240450	1775056	217	160558	4269938	4641652	51.1	50.79	40777	38699	12438	3003	50213.8	46192.6	33	37	97	142	48	37	1701384	45	0	0	2	27+33part	167586	87.874	1	0	1182.18	22.41	7804+340part	100306	4079085	31974	30366	7298	-
KSGR66	253	188	131	107	59	25	4497573	4463505	4325123	4155419	3349615	2128172	223	217621	4487732	4641652	51.02	50.79	47008	45700	12688	8558	62318.2	60251.6	28	30	97	110	68	46	2627886	60	0	0	2	41+64part	450871	86.423	0.999	0	2323.07	48.02	7634+397part	120084	4006729	29419	28710	-	-
20220118zur2	579	185	115	98	65	29	4891980	4691478	4520053	4395469	3853091	2524780	337	153704	4784115	4641652	51.02	50.79	56150	56838	12993	16595	63795	65753	27	26	90	82	87	49	2902238	69	0	0	2	82+72part	704290	86.481	1.01	0	2214.42	43.94	7633+392part	97070	4055821	28949	30734	-	-
20220510alt4	307	204	123	98	67	30	4687842	4632182	4445890	4262985	3742675	2380242	260	153708	4671006	4641652	50.91	50.79	51284	52238	13088	13317	59122.2	59496.1	30	29	93	91	80	49	2628488	62	0	0	2	76+72part	636159	86.208	1.003	0	2190.15	43.39	7598+350part	97076	4014474	28427	28760	-	-
20220830alt6	356	179	116	93	60	36	4827440	4740456	4606931	4433707	3916731	3075618	232	166477	4777544	4641652	50.95	50.79	63175	64577	13792	16594	70894.6	72970.1	24	23	82	74	86	45	3023164	72	0	0	2	62+65part	733721	86.511	1.001	0	2238.34	44.94	7664+392part	110162	4018865	28760	28949	-	-
20221025gen9	725	155	113	94	58	30	4465500	4333436	4238227	4093624	3486799	2525825	199	198241	4362343	4641652	51.06	50.79	55057	54603	14719	7666	67069.7	63033.8	24	27	80	104	79	48	2701110	62	0	16	2	39+53part	420966	84.428	1	54.51	2241.58	43.62	7419+362part	88832	3918122	28527	27041	-	-
20220607alt3	332	161	123	106	65	21	4342519	4253469	4162025	4036217	3321548	1749977	229	153650	4296389	4641652	51.15	50.79	43658	40057	15381	4321	55787.4	51637.8	30	34	92	127	32	27	1234456	12	0	0	2	52+20part	183420	88.266	1.002	0	224.05	6.14	7922+285part	129438	4104882	37026	35315	8785	-
20211116lug1	260	158	105	85	63	34	4586268	4531591	4407114	4255803	3885276	2867991	212	181230	4568914	4641652	51	50.79	65394	64584	16571	13957	68391.6	67319.9	24	25	75	79	92	55	3286920	66	0	0	2	61+62part	550499	86.202	1	0.02	2213.32	45.44	7603+350part	97070	4001177	31499	30855	-	-
20220802chu5	177	141	109	90	62	27	4320379	4298795	4218995	4068991	3595771	2377553	169	206533	4316883	4641652	51.05	50.79	56134	53294	16632	8037	70037.3	65136.9	23	26	76	103	68	43	2570562	59	0	0	2	28+46part	356718	84.921	0.999	0	2240.7	41.54	7498+349part	96861	3936351	30869	28721	3022	-
20231029zur2	188	137	104	85	59	31	4339883	4313816	4222892	4087198	3625705	2582755	163	184673	4330521	4641652	51.03	50.79	64385	59295	18346	6571	66731.7	62258.6	24	27	72	96	67	42	2656543	64	0	0	2	24+45part	368149	85.008	0.998	0	2226.48	43.82	7492+325part	98662	3938958	30925	29063	2333	-
EOC8	1211	272	134	103	64	27	4937484	4414621	4122235	3891101	3214085	1900281	804	113344	4753499	4641652	50.96	50.79	38340	39854	2350	4201	43516.6	44565.2	38	37	178	147	92	59	2678090	70	0	2	1	267+66part	684258	83.378	1.042	8.35	2382.99	41.58	7282+547part	81773	4030854	22696	23929	-	-
20220802gen1	426	294	176	122	59	18	4359810	4289793	4006479	3638711	2563543	1166116	369	92795	4340532	4641652	51.14	50.79	29527	28668	5603	2355	34728.4	32475.5	45	50	157	226	42	38	1057619	23	0	0	1	116+44part	337816	85.463	1.002	0	850.49	16.75	7536+425part	92208	3975130	26683	24782	2355	-
W15r3	754	249	137	110	54	23	4681815	4396073	4162752	3970049	3046000	1940486	549	220129	4590354	4641652	51.05	50.79	40204	40204	5684	4326	55005.4	54397.5	32	32	132	141	52	38	1855932	51	0	0	1	94+49part	297603	88.38	1.039	0	1248.96	28.64	7839+395part	98830	4263788	29383	29088	800	636
20220118gen2	847	270	152	119	64	18	4778113	4465549	4210071	3966092	3052804	1469931	549	202340	4646456	4641652	51.21	50.79	32593	32977	5698	5916	47045.6	47094.2	40	39	147	146	66	48	1891875	48	0	0	1	185+63part	482213	87.795	1.015	0.02	1260.13	26.99	7736+458part	98812	4137816	25760	25760	-	-
20220118alt1	773	263	171	125	53	14	4416860	4149163	3935702	3595957	2401405	1011483	491	111296	4290698	4641652	51.11	50.79	28272	25849	6490	792	36263.5	33521.6	44	50	158	295	54	43	1212519	20	0	0	1	163+45part	287671	85.117	1.006	0	1007.28	19.02	7487+537part	90188	3975064	24593	23016	2434	-
EOC10	395	255	155	106	57	25	4384701	4306972	4083569	3754331	2963816	1805296	342	130822	4366091	4641652	51.17	50.79	40091	38000	6567	2716	46043.2	43309.7	34	38	128	182	89	54	2516520	73	0	0	1	133+81part	567574	80.999	1	2.29	2511.23	44.51	7119+472part	74832	3760821	23944	21851	-	-
EOC11	383	252	148	106	62	25	4382043	4310558	4077656	3791843	3089476	1800899	331	130848	4363729	4641652	51.18	50.79	39826	37805	6765	2767	46268.3	43497.9	34	38	123	176	88	55	2538965	76	0	0	1	134+77part	569853	80.917	1	2.27	2509.61	44.59	7124+469part	74832	3756842	24910	23087	-	-
20221122gen7	706	226	147	116	57	17	4379047	4132151	3940594	3727303	2747151	1297868	433	153502	4257170	4641652	51.04	50.79	37002	34367	7034	647	43183.4	39606.3	38	43	130	287	35	32	1270788	15	0	0	1	134+50part	262740	85.023	1.007	2.28	826.67	16.81	7542+443part	97409	3973641	32263	28927	3691	-
20220927lug9	382	251	152	113	55	24	4336005	4269556	4036475	3775340	2848492	1732708	318	116303	4314503	4641652	51.2	50.79	39143	37439	7125	2401	44867.2	41704.9	34	38	126	193	83	55	2442357	71	0	1	1	123+73part	529521	80.855	0.999	2.29	2506.5	44.75	7124+457part	98738	3749338	24145	22377	-	-
USZ55	397	245	153	108	61	23	4416856	4330964	4109557	3792488	3045298	1697178	338	130826	4395381	4641652	51.21	50.79	39821	37857	7194	3545	45666.7	43243.8	35	38	128	169	92	57	2581313	77	0	0	1	136+78part	595847	80.988	1.001	2.21	2510.43	44.74	7129+478part	74832	3761345	23797	21930	-	-
EOC6	312	237	152	107	59	24	4323861	4280490	4065410	3763633	2998777	1737299	291	130894	4316279	4641652	51.2	50.79	40668	37999	7201	2676	46140.2	42905.8	34	38	122	183	95	60	2552730	73	0	0	1	98+71part	522648	81.025	0.999	0	2516.65	45.36	7125+461part	98738	3758929	23912	22186	-	-
EOC14	440	248	154	109	58	24	4426376	4324655	4115106	3806513	2973732	1768419	340	116312	4384915	4641652	51.2	50.79	39824	37799	7204	3200	45999.5	43455.2	34	38	126	170	91	56	2539358	74	0	0	1	129+76part	581355	81.088	1.001	0	2511.83	44.87	7132+485part	75322	3766770	23797	22189	-	-
20220510chu3	315	236	158	109	61	24	4274713	4231728	4041031	3710001	2945698	1650759	285	100820	4264804	4641652	51.21	50.79	37880	34370	7290	2192	42826.5	39349.5	36	41	125	201	85	56	2449258	70	0	1	1	81+67part	475584	80.888	1	4.64	2512.8	45.43	7098+467part	98730	3752779	22395	20500	-	-
MCL40	399	253	154	111	58	22	4423865	4344275	4126389	3827877	2976733	1702166	339	130827	4403612	4641652	51.21	50.79	38018	37741	7295	3528	47162.7	44744.1	34	37	127	166	91	58	2528254	77	0	0	1	136+81part	601145	81.048	1	2.25	2511.09	45.2	7132+480part	98738	3763151	23797	21851	-	-
20220118sen4	340	236	147	102	60	25	4360592	4301014	4077726	3761953	3076243	1884906	306	116300	4347640	4641652	51.24	50.79	41162	37822	7379	3078	48222.7	45168.2	32	36	120	172	89	55	2540366	76	0	0	1	105+83part	562657	80.795	1	0	2508.88	45.55	7114+480part	98706	3749444	24395	22683	-	-
USB4	430	234	154	110	57	23	4370261	4269245	4074339	3771972	2879822	1643696	313	112777	4317740	4641652	51.23	50.79	40085	37830	7380	2706	44052.3	40978.2	35	39	124	182	86	56	2414730	71	0	0	1	97+77part	514592	81.109	1	2.29	2513.04	45.79	7123+486part	83675	3764801	22987	21252	-	-
20220510sen3	347	242	148	104	58	25	4388453	4330345	4103890	3794205	3072021	1876581	306	130852	4372639	4641652	51.2	50.79	43260	40716	7404	3397	48522	45709.9	32	35	121	167	96	59	2636233	76	0	0	1	116+81part	573982	81.045	1.001	0	2506.96	45.14	7136+467part	98749	3765877	25004	23368	-	-
L7	389	254	141	106	63	26	4524354	4455989	4178115	3940832	3191968	1866068	320	121833	4501338	4641652	51.26	50.79	42557	42392	7440	5013	46166.3	44770.8	35	36	120	141	83	51	2164030	66	0	1	1	130+74part	609262	83.106	1.001	2.2	2276.9	42.75	7399+378part	89554	3859981	25770	24760	-	-
20211214chu1	318	232	157	109	56	24	4260239	4214668	4007776	3669940	2780772	1646031	282	116317	4247069	4641652	51.23	50.79	37825	34398	7453	1992	42599.1	38977.8	35	41	127	208	85	54	2306180	71	0	1	1	77+71part	469428	80.59	1	2.35	2521.56	45.51	7073+463part	72899	3740073	23797	21168	-	-
20211116lug3	392	238	151	105	57	25	4364898	4283742	4080678	3762020	2990787	1838388	315	116315	4337016	4641652	51.22	50.79	41173	38015	7469	2764	47163.4	44068	33	37	122	178	93	56	2577102	72	0	0	1	112+77part	542974	80.87	1.001	0	2505.28	44.7	7108+479part	75517	3756187	24769	22402	-	-
20220118sen3	356	233	150	102	58	28	4370032	4301884	4096878	3766820	3053457	1990467	306	130869	4350520	4641652	51.24	50.79	44457	40703	7479	3224	47673.2	44683.1	32	36	120	170	90	56	2595979	73	0	0	1	102+82part	558081	80.949	1	2.25	2513.26	45.7	7117+480part	74832	3756880	24137	22683	-	-
ZLMSG1	380	251	150	106	58	25	4387983	4316392	4095060	3787977	3017751	1842535	319	130820	4363782	4641652	51.18	50.79	40687	37878	7499	2830	47372.9	44536.9	33	37	123	173	89	54	2546458	75	0	0	1	124+79part	567874	81.031	1	2.22	2512.94	44.86	7137+460part	98738	3760183	23368	22175	-	-
EOC12	402	251	165	118	56	17	4220163	4143432	3930005	3579804	2530321	1174553	316	135016	4185251	4641652	51.14	50.79	32045	27454	7533	534	38250.6	34489.5	41	48	139	301	55	45	1183678	20	0	0	1	65+41part	236092	84.412	1.001	0	990.07	19.03	7455+457part	90135	3920916	25841	24066	4081	-
20220927lug5	397	254	151	114	62	17	4401649	4324289	4076553	3811258	2925221	1325855	337	113769	4381895	4641652	51.22	50.79	36660	34218	7570	3218	42508.1	40129.3	38	42	130	177	40	34	878735	15	0	0	1	102+34part	298385	87.393	1.001	0	527.37	13.22	7725+401part	113769	4062008	32994	28759	3690	-
W2r1	474	272	147	117	64	20	4493225	4390373	4125217	3905915	3033552	1484005	375	162624	4461596	4641652	51.21	50.79	35587	34623	7665	3688	45543.1	43776.4	38	40	131	159	57	43	1640301	52	0	0	1	147+62part	402968	86.693	1.001	2.24	1268.93	27.31	7680+343part	97098	4027897	28688	26422	589	-
ZLMSG2	474	265	146	116	67	17	4503852	4397960	4122546	3903205	3082473	1325657	352	108984	4458013	4641652	51.18	50.79	35290	34829	7712	4305	42943.2	41244.2	39	42	129	158	57	42	1326260	46	0	0	1	103+63part	384823	86.751	1.004	2.24	1227.69	24.52	7695+383part	97142	4041245	28764	26430	730	-
KSGR19	304	221	153	107	60	22	4263249	4217296	4035625	3723341	2966639	1629100	266	134524	4247298	4641652	51.19	50.79	39169	37026	7758	2086	46846	42866	34	39	119	196	88	57	2528776	65	0	1	1	65+71part	470411	80.629	0.999	2.33	2507.17	45.52	7086+468part	74832	3739203	23797	21782	-	-
20220802alt1	346	245	154	110	58	22	4356012	4299663	4068310	3750161	2906445	1594640	307	116302	4342220	4641652	51.21	50.79	39159	37087	7774	2930	43655.3	40839.1	36	40	128	183	91	58	2404325	71	0	1	1	104+78part	556630	80.822	1	4.54	2511.46	45.59	7126+470part	72954	3750685	22987	20529	-	-
MCL24	352	231	148	104	57	27	4336586	4269158	4072712	3767336	2987111	1933195	302	116311	4318053	4641652	51.18	50.79	41170	38009	7807	2533	46833.9	43568.8	33	37	118	178	89	56	2598919	75	0	1	1	110+72part	518206	81.096	1	4.52	2511.27	45.22	7130+463part	72950	3763707	24753	22179	-	-
USZ34	361	236	141	104	60	25	4329029	4261176	4026376	3768167	3075540	1820599	306	116326	4306419	4641652	51.19	50.79	41164	39173	8031	2260	46622.4	43255.2	33	37	117	186	89	56	2626548	76	0	0	1	104+78part	519832	80.815	1	0	2523.76	46.37	7109+462part	75614	3749920	24915	23368	-	-
EOC15	377	243	147	109	60	25	4389752	4315477	4090613	3817746	3020748	1792205	322	130852	4371174	4641652	51.21	50.79	39898	37852	8048	3258	45922.2	43246.2	34	38	123	168	89	58	2520056	74	0	0	1	119+83part	576818	80.928	1	6.79	2511.38	44.72	7131+476part	75322	3756738	24397	22683	-	-
20220510lug4	324	233	141	101	59	26	4329161	4280092	4071696	3801664	3112925	1937670	287	143234	4315523	4641652	51.18	50.79	42515	39180	8082	2483	50307.9	46773.2	31	35	111	172	96	58	2687482	70	0	0	1	99+69part	522689	80.926	1	0	2520.61	44.86	7087+486part	74832	3756149	24397	21227	-	-
20221025zur9	345	237	151	107	62	24	4373075	4316593	4106583	3790689	3059526	1721964	295	130861	4355743	4641652	51.19	50.79	37992	37814	8092	3302	45639.2	42828	35	39	122	168	87	56	2521723	74	0	1	1	97+72part	565566	80.867	1	2.23	2508.8	45.7	7114+465part	74832	3752507	23787	22180	-	-
KSGR29	345	245	155	113	59	23	4316694	4261411	4049470	3746529	2833983	1574317	302	116318	4301070	4641652	51.21	50.79	37819	34431	8125	2366	41945.1	38867.3	37	42	127	194	92	59	2451221	72	0	1	1	96+72part	520058	80.669	1	4.6	2505.76	44.21	7084+473part	72894	3743379	22848	21728	-	-
KSGR49	376	239	149	106	57	26	4383210	4307176	4107964	3800737	3036312	1907959	317	130851	4361834	4641652	51.18	50.79	42568	39850	8139	2791	47941.5	45051.4	32	36	120	168	92	57	2661671	77	0	0	1	127+81part	572399	80.922	1	2.2	2510.99	45.46	7125+454part	98750	3755330	24401	21238	-	-
ZLMSG3	350	238	152	111	59	23	4367542	4308402	4091825	3799493	2977085	1676114	298	130860	4347797	4641652	51.2	50.79	40729	37839	8171	3185	45658.6	42768	35	38	124	173	92	59	2445826	70	0	0	1	100+80part	563584	80.787	1	2.21	2510.04	45.19	7106+475part	98748	3748783	23368	20850	-	-
KSGR65	333	211	149	104	61	24	4286407	4221063	4066134	3757354	3064744	1787048	274	130873	4260613	4641652	51.19	50.79	41126	37701	8198	2019	48265.5	44303.3	32	37	113	184	90	56	2598782	73	0	0	1	82+72part	465795	81.034	1	2.28	2512.53	45.92	7123+471part	75613	3760636	24756	22179	-	-
20220510alt3	285	214	144	102	59	25	4234084	4193247	4011977	3717867	3005821	1798191	264	130828	4226071	4641652	51.23	50.79	43026	37815	8198	1567	47455.3	43206.5	32	38	112	203	89	55	2499654	74	0	0	1	72+72part	457479	80.456	0.999	2.37	2524.13	46.03	7072+464part	74832	3732411	24743	22187	-	-
20220315alt3	417	222	138	100	57	26	4395535	4295202	4097275	3834693	3155711	2041939	304	143204	4345657	4641652	51.2	50.79	43590	41179	8200	3027	53542.6	50128.2	29	33	109	158	96	58	2809627	76	0	0	1	97+72part	552126	80.827	1.003	0	2507.92	44.57	7092+483part	86030	3762481	24397	21246	-	-
20211116zur1	298	216	140	99	59	27	4283966	4238394	4053063	3772250	3118784	2029655	270	130855	4273130	4641652	51.23	50.79	44440	40719	8201	2197	50791.6	46759.1	30	34	108	178	89	54	2558868	74	0	0	1	84+75part	488514	80.833	1	0	2515.94	46.05	7113+463part	98752	3750523	25004	23368	-	-
EOC2	344	230	140	101	58	27	4324873	4263655	4056011	3777073	3115057	1988372	297	130810	4309489	4641652	51.16	50.79	44524	41184	8348	2260	49456.8	45917.6	31	35	113	177	91	57	2697083	78	0	0	1	105+74part	516556	80.955	1	2.32	2509.66	44.75	7135+469part	74832	3756485	25305	23368	-	-
USB35	314	225	144	105	57	24	4339742	4288416	4097843	3828978	3055081	1862117	285	143208	4328956	4641652	51.18	50.79	42434	39214	8393	2867	51275.7	47821.4	31	35	113	166	100	59	2710260	70	0	0	1	97+71part	546175	80.77	1	0	2510.77	44.16	7095+479part	74832	3747650	22381	20610	-	-
EOC7	285	220	153	111	58	22	4260184	4222889	4042209	3749160	2874485	1577232	267	116312	4253444	4641652	51.21	50.79	38973	35263	8427	2185	44173	40478.6	35	40	120	193	85	55	2404127	68	0	1	1	72+75part	478466	80.616	0.999	4.66	2517.65	45.46	7086+470part	98747	3739480	22683	21237	-	-
20211214zur3	324	230	146	108	57	22	4313952	4262347	4056954	3777524	2931067	1682048	283	147277	4298476	4641652	51.2	50.79	38285	37152	8457	2443	48306.6	44735.1	33	38	118	181	92	59	2529014	68	0	0	1	90+70part	540621	80.223	1	0	2509.16	44	7047+477part	72932	3722961	22402	20531	-	-
20220927gen5	313	219	155	115	62	16	4192811	4145025	3977796	3682528	2779745	1199238	271	127612	4180960	4641652	51.21	50.79	34209	30287	8495	536	41118	37037	39	46	124	265	38	36	955894	16	0	0	1	44+25part	156518	86.191	1.001	0	522.68	14.01	7659+364part	114059	4005291	30256	27583	7135	-
KSGR79	311	219	143	103	60	25	4298471	4249186	4057993	3782822	3109144	1870520	265	127729	4279086	4641652	51.21	50.79	43091	39769	8500	2446	49562.1	45690.7	31	36	111	177	88	53	2565834	75	0	1	1	81+74part	493538	80.878	0.999	4.67	2514.65	45.66	7098+459part	98750	3752015	24876	22380	-	-
USZ52	418	226	145	114	69	19	4494783	4392243	4177273	3936585	3187262	1457405	307	202497	4446109	4641652	51.24	50.79	36329	34674	8519	4986	48538.2	46493.4	38	41	122	146	60	45	1792292	50	0	0	1	85+58part	373595	87.035	1.002	0	1266.34	27.63	7758+359part	98826	4046793	28676	26791	1243	-
USB31	338	217	135	101	59	25	4331121	4265341	4053855	3817387	3158332	1956147	275	130864	4303917	4641652	51.19	50.79	44479	40710	8538	2560	51853	48080.1	30	34	108	169	90	55	2678559	75	0	0	1	92+74part	518132	80.877	1	0	2513.21	45.67	7121+461part	98748	3752890	25032	23797	-	-
KSGR11	327	215	145	105	61	26	4311280	4247331	4069214	3795061	3065734	1811557	287	116289	4293355	4641652	51.23	50.79	41173	39021	8545	2581	45408.1	42000.8	34	38	113	175	90	53	2504877	73	0	0	1	97+66part	503191	80.914	0.999	0	2516.25	45.75	7131+455part	72904	3753121	24768	22183	-	-
20220802sen3	293	214	148	108	62	24	4271279	4226275	4047486	3768475	3026216	1683972	264	130887	4258598	4641652	51.26	50.79	40392	37140	8577	2338	45366.7	41622.8	34	40	115	185	88	55	2410556	72	0	0	1	76+69part	483222	80.625	0.999	0	2513.56	45.79	7119+469part	98737	3739073	24397	22359	-	-
L10	344	236	149	117	66	20	4459609	4401225	4182381	3949164	3078809	1485365	297	156188	4443358	4641652	51.11	50.79	37455	34710	8669	5006	44545.4	42642.4	38	41	123	149	54	42	1739713	42	0	1	1	85+42part	356324	87.29	1.001	4.48	1272.25	27.29	7764+347part	98853	4056668	28119	27129	1856	-
USZ36	417	234	148	122	62	21	4438414	4345549	4124680	3932735	2970482	1549620	306	142661	4393858	4641652	51.17	50.79	35498	34702	8671	4281	44796.1	42404.6	37	41	125	160	57	45	1750671	47	0	0	1	80+56part	331894	86.797	1.001	0	1266.66	28.31	7688+370part	98822	4034167	28685	26430	2503	-
KSGR6	585	218	140	110	57	16	4342571	4159942	3982973	3750700	2824133	1412960	358	214102	4246671	4641652	51.11	50.79	38200	30731	8720	764	54119.8	49514.5	33	39	118	239	49	39	1412789	35	0	1	1	102+34part	196896	86.239	1.005	4.66	1059.85	22	7652+394part	117253	4022440	30236	27163	6101	-
USB62	383	230	132	103	63	32	4643270	4556747	4322648	4109874	3462003	2393682	324	145711	4620630	4641652	51.04	50.79	50189	50189	8787	8502	54287.2	54041.4	31	31	109	111	72	50	2569024	54	0	0	1	151+60part	640912	85.125	1	0	2176.17	40.07	7546+363part	98669	3950570	28204	28204	-	-
USB17	362	214	137	101	59	25	4321824	4240814	4059543	3805733	3125670	1896416	293	147274	4294320	4641652	51.21	50.79	42684	40705	8797	2235	50893.1	47084.8	31	35	108	173	94	58	2636667	73	0	0	1	107+72part	523170	80.545	0.999	0	2523.31	44.99	7064+475part	86025	3736599	24138	21236	-	-
L9	344	233	142	113	69	20	4457128	4396427	4163427	3947249	3212116	1490296	298	156175	4441811	4641652	51.1	50.79	38723	37480	8855	4978	45429.9	43474	38	40	119	145	54	41	1795309	43	0	0	1	88+42part	356282	87.281	1.001	4.37	1272.69	27	7771+342part	98853	4054870	29272	28688	1796	-
20220830lug1	324	217	145	104	55	24	4273944	4214032	4054000	3769700	2944125	1826122	285	130856	4260885	4641652	51.18	50.79	40723	37832	8866	1715	49095.9	45068.4	31	36	111	190	91	54	2565519	72	1	1	1	88+72part	463299	80.948	1	7.02	2512.35	45.21	7132+455part	75418	3757954	23942	21251	-	-
20220412lug3	350	229	130	102	65	25	4421762	4362066	4118563	3911782	3253564	1840757	289	147367	4401507	4641652	51.05	50.79	43708	41109	8896	4067	50292.2	47690.2	33	36	108	144	92	59	2654676	69	0	0	1	109+70part	559978	82.006	1.001	2.27	2373.37	42.85	7240+412part	91974	3808936	25472	24753	-	-
USZ67	452	247	149	119	67	18	4471595	4367299	4136001	3913259	3000654	1414946	318	145267	4416529	4641652	51.26	50.79	31321	30649	8941	4149	44384.3	42231.7	39	43	126	158	45	35	1089097	23	0	0	1	96+39part	353276	86.929	1.003	0	483.62	11.74	7745+357part	117146	4045977	28509	27653	2133	-
KSGR72	304	222	144	107	61	26	4328799	4281941	4086549	3825384	3082719	1851866	276	130816	4317407	4641652	51.18	50.79	41162	37839	8949	3004	46988.4	43706	33	37	114	167	89	55	2472042	72	0	1	1	93+69part	522779	81	1	2.29	2511.14	45.84	7143+446part	77092	3758808	24886	22683	-	-
20220510alt1	667	217	142	116	66	22	4558858	4323810	4147905	3951632	3124199	1624247	399	121096	4435516	4641652	51.13	50.79	35425	34495	8958	4122	44991.8	42993.7	37	40	121	149	53	39	1794080	51	0	0	1	91+52part	285693	87.823	1.012	0.02	1277.57	27.42	7758+389part	98817	4125331	28956	27480	2444	-
MCL37	289	200	143	101	58	26	4238224	4189128	4044058	3751714	3044347	1900997	250	130626	4223121	4641652	51.19	50.79	44799	39182	8960	1435	49144.9	44713.6	31	36	107	191	88	55	2650452	75	0	0	1	63+70part	440547	80.741	0.999	0	2520.17	45.64	7095+462part	75319	3744667	25004	23368	-	-
L18r2	346	223	143	115	68	24	4437952	4368417	4167226	3951999	3183783	1648706	304	107176	4423543	4641652	51.11	50.79	38970	38218	8988	4809	43184.7	41155.4	38	41	119	146	58	44	1735612	48	0	0	1	94+54part	353730	86.942	1.002	0	1270.05	27.82	7723+367part	98828	4043938	30289	28944	1910	-
20211123chu2	364	232	145	116	61	20	4406253	4335092	4122417	3912251	2990851	1576918	304	143570	4385490	4641652	51.14	50.79	36977	34871	8997	3903	47184.6	44580.6	35	39	120	158	29	23	845600	14	0	0	1	91+33part	305217	87.44	1.002	0	197.42	5.71	7803+320part	117089	4065933	32742	30361	4648	-
20221025gen7	406	233	144	115	65	23	4595441	4502944	4285142	4078853	3299776	1862259	317	129499	4556781	4641652	51.13	50.79	40695	39953	9026	7527	49855.6	48944	33	34	118	127	66	52	2284984	46	0	0	1	96+64part	485499	86.815	1.002	0	1620.53	30.9	7626+401part	106573	4038497	28388	28249	-	-
20220830chu3	353	220	150	116	65	21	4439996	4372385	4201280	3945116	3123821	1575140	284	145423	4417099	4641652	51.23	50.79	38927	36051	9032	5732	45574.2	43369.5	36	39	120	146	59	45	1703060	41	0	1	1	75+49part	353012	86.901	1.001	2.26	1240.96	27.53	7729+352part	96764	4036004	29673	29044	2380	-
MCL45	279	195	141	103	61	25	4231341	4185320	4040022	3775000	3098093	1835434	245	116294	4217996	4641652	51.18	50.79	44385	37970	9034	1427	48291.7	43884	31	37	106	189	88	56	2611248	77	0	0	1	59+65part	446743	80.484	0.999	4.65	2510.5	45.27	7093+452part	98748	3733357	25305	23695	-	-
20220607lug7	312	217	147	113	59	23	4298354	4245866	4069813	3837055	2981257	1686427	275	116318	4285341	4641652	51.18	50.79	39170	37730	9055	2624	45853.1	42333.3	34	38	116	178	85	55	2484846	73	0	1	1	88+71part	502465	80.799	0.999	4.64	2507.13	44.95	7129+447part	98748	3746677	24137	22185	-	-
20211116alt3	293	209	143	103	60	28	4296847	4250721	4079645	3802537	3105342	1974724	262	130828	4284273	4641652	51.22	50.79	44815	41194	9074	2651	48371.3	44647	32	36	109	170	93	59	2649415	75	0	0	1	71+74part	497651	80.815	1	2.33	2512.09	45.68	7099+475part	74984	3749712	24914	23368	-	-
20220510gen3	315	229	157	119	50	16	4271188	4224031	4036207	3742496	2527053	1360276	279	153587	4258336	4641652	51.13	50.79	30342	28655	9099	2051	45623.4	41855.8	36	43	129	200	35	30	1027876	11	0	0	1	40+27part	177429	87.514	1.001	0	212.44	6.24	7798+377part	109705	4067558	28868	27328	6581	-
20211116gen4	311	212	141	103	65	17	4345766	4293527	4113195	3832963	3168220	1404880	270	181125	4331109	4641652	51.18	50.79	41194	39458	9108	3539	50971.6	47561.4	34	38	110	157	40	35	1262613	12	0	0	1	64+30part	255637	87.327	1.002	0	340.03	8.94	7757+348part	114245	4061459	34796	32274	5499	-
MCL9	399	235	142	114	65	27	4709029	4620359	4377345	4161294	3419340	2109927	323	181232	4682264	4641652	51.14	50.79	41817	42169	9108	9903	52411.1	52869.6	33	32	120	116	73	52	2385239	58	0	0	1	120+77part	656909	85.901	1.002	2.14	2120.75	39.47	7627+399part	96696	3994953	28450	28647	-	-
20220927zur1	321	209	150	116	65	21	4427572	4369343	4210405	3955035	3132233	1579963	263	202197	4406925	4641652	51.22	50.79	39002	36366	9138	6232	48742.8	46277.9	36	39	118	145	56	43	1773877	43	0	1	1	66+46part	349812	86.845	1	2.27	1233.89	27.46	7730+344part	98828	4031490	30451	29040	2698	-
USZ58	434	230	149	120	68	17	4454244	4353570	4158133	3936332	3062164	1199132	301	121207	4401438	4641652	51.12	50.79	36744	35332	9147	4753	40751.2	38642.3	41	44	123	153	51	38	1443739	44	0	0	1	86+45part	303167	87.563	1.001	0	1290.09	27.55	7797+340part	98810	4068787	28965	27689	3704	-
20220215zur4	311	225	154	122	59	19	4463068	4412527	4229416	3987300	2947808	1516149	282	158417	4452234	4641652	51.21	50.79	36788	35149	9350	6451	47766.9	45817.6	36	39	125	145	48	34	1528191	47	0	0	1	76+50part	370785	87.374	1	0.02	1260.65	29.21	7760+335part	98818	4057277	29500	28693	2117	-
20220607sen9	405	196	131	100	61	24	4447510	4337546	4159076	3935504	3257123	1928149	287	181443	4396173	4641652	51.08	50.79	43700	41843	9375	4604	55024	52114	30	33	103	135	91	59	2870432	69	0	0	1	107+59part	553223	81.999	1.002	4.44	2369.13	42.18	7264+394part	92035	3811856	25115	23951	-	-
20220927chu9	304	215	144	110	62	19	4352018	4302905	4138176	3893671	3079681	1544353	268	197064	4338341	4641652	51.16	50.79	40715	38582	9383	3768	51528	48160.9	34	38	112	153	55	42	1814223	44	0	0	1	66+56part	327660	85.806	1.001	0	1244.17	28.74	7656+342part	111322	3987875	30155	28935	3045	-
L18r3	363	227	146	119	66	23	4441479	4367494	4165772	3959446	3080946	1600328	306	107142	4420436	4641652	51.11	50.79	38231	36021	9385	4891	42638.8	40606.7	38	41	121	149	55	44	1664478	49	0	1	1	95+53part	351413	86.904	1.002	2.19	1266.74	27.83	7722+369part	98838	4042667	29118	27160	2110	-
20220802lug7	318	221	161	122	58	16	4242705	4192252	4038552	3752859	2640779	1181163	277	135850	4227582	4641652	51.15	50.79	31211	28708	9445	1402	40969	37314.3	40	47	128	209	44	33	1282761	35	0	0	1	42+40part	172006	86.597	1.001	0	1105.27	23.38	7639+439part	98865	4025169	27504	24201	5609	-
20220510chu2	272	203	142	103	59	26	4269384	4231972	4077627	3815233	3115090	1939620	245	116248	4259276	4641652	51.2	50.79	43044	39858	9552	2260	49503.7	45425.6	31	35	105	171	90	54	2656499	71	0	1	1	69+65part	470441	80.955	0.999	4.6	2516.53	45.92	7131+445part	75319	3754571	24775	22392	-	-
20220607gen3	304	221	152	120	64	19	4323274	4279452	4101831	3867476	2980211	1385209	270	135169	4310107	4641652	51.02	50.79	36574	34860	9644	3499	43806	40677.1	37	42	122	170	36	29	1189989	20	0	0	1	52+33part	221334	87.56	1.002	0	683.37	13.85	7743+366part	112690	4072626	32877	30277	5118	-
20220607gen9	442	206	136	104	61	26	4406263	4324036	4143910	3904631	3143639	1903027	263	147376	4362061	4641652	51.05	50.79	45111	41160	9655	4163	48991.9	46040.8	32	36	107	144	88	55	2718311	66	0	0	1	86+61part	542074	81.636	1	4.56	2358.06	42.52	7210+412part	65914	3789132	24763	23829	-	-
MCL2	322	202	129	101	66	24	4430626	4366673	4170512	3962056	3325734	1857270	274	154189	4414517	4641652	51.1	50.79	43396	41601	9662	4844	52024.5	49478.7	32	35	103	131	91	55	2703173	68	0	0	1	112+64part	578678	81.993	1	4.51	2350.94	41.91	7275+385part	91974	3806184	24561	23951	-	-
20221122chu3	362	236	149	120	62	23	4494085	4427457	4219720	4014122	3017135	1736184	304	149364	4474510	4641652	51.19	50.79	33861	32595	9674	5883	46776.8	45092.4	35	38	122	142	39	32	1185725	14	0	0	1	89+38part	365784	87.846	1.004	0	271.01	6.94	7846+354part	114234	4094692	28957	28426	2287	-
USZ56	416	222	148	118	67	16	4450987	4352367	4177903	3953453	3077678	1247709	291	145683	4400750	4641652	51.12	50.79	35332	34377	9690	5171	44652.4	42334.9	39	42	119	148	50	36	1382852	44	0	0	1	83+44part	302964	87.556	1.001	0	1288.3	28.29	7792+332part	98809	4068630	29291	28699	3657	-
20220118sen2	273	195	133	99	51	23	4228196	4180919	4020583	3772650	2955223	1916549	257	263058	4222119	4641652	51.06	50.79	44239	41122	9728	1149	63391.6	57662	28	33	102	192	94	56	2681526	73	0	0	1	90+57part	474233	80.043	0.999	0	2545.22	41.77	7077+382part	86939	3713357	25800	22186	-	-
USZ10	266	198	134	99	60	21	4226370	4187381	4028642	3774922	3148500	1728570	246	190562	4218281	4641652	51.18	50.79	41567	39155	9755	1224	54951.9	49939.7	30	35	102	190	92	52	2435200	78	0	0	1	76+58part	469836	80.109	0.999	0	2535.92	41.79	7067+416part	81787	3714152	25092	21965	-	-
KSGR22	287	220	147	116	69	21	4523691	4482800	4296561	4063783	3316925	1644603	270	129477	4516911	4641652	51.14	50.79	39956	39025	9920	7955	47791.2	46506.8	35	37	117	129	64	50	2165537	52	0	0	1	64+63part	463396	86.598	1.001	2.17	1618.63	30.45	7613+385part	106573	4022903	28360	27208	-	-
20211123alt2	289	211	153	119	54	17	4201571	4161999	4011492	3767964	2720944	1319861	249	132715	4187401	4641652	51.03	50.79	40382	34345	9960	613	44296	39961	35	41	120	232	41	34	1223134	18	0	1	1	32+34part	141481	86.657	1.001	2.39	630.07	13.41	7705+374part	102923	4027985	33829	30354	7403	-
20220510zur1	300	186	120	91	60	27	4375562	4314072	4140628	3930901	3386511	2209221	254	181446	4359490	4641652	51.1	50.79	51336	48014	10038	4134	59908.6	56266.8	27	30	91	129	89	52	2918579	68	0	0	1	92+62part	530149	81.869	1	2.2	2367.98	42.5	7260+383part	91974	3800079	26546	24836	-	-
W15r1	314	203	148	116	62	18	4355079	4294576	4148791	3916346	3043024	1479770	256	220130	4332220	4641652	51.09	50.79	38689	35711	10071	4515	53352.9	49796.2	34	38	115	155	45	32	1579104	46	0	0	1	46+47part	250534	87.381	1	0	1248.11	29.07	7777+341part	98840	4056292	29383	28626	5054	-
20220705zur5	259	192	143	111	66	21	4272170	4231813	4096888	3849246	3110538	1551623	236	121100	4263712	4641652	51.17	50.79	38126	35412	10163	3080	46026.6	42278.9	35	40	110	163	52	40	1695810	48	0	1	1	32+42part	216526	86.567	1	2.35	1259.54	27.59	7700+351part	98840	4019153	30540	28756	6066	-
20220412chu1	290	200	135	106	61	23	4385087	4334911	4175215	3955770	3194384	1795291	252	183770	4370713	4641652	51.2	50.79	44625	40836	10273	4865	53088	49989.2	32	35	104	136	54	34	1847490	45	0	0	1	72+48part	329241	86.553	1.001	0	1261.91	25.87	7697+333part	92802	4019624	30797	28939	3443	-
20220215alt1	319	210	129	104	58	28	4557573	4495901	4302340	4122816	3367235	2391962	278	192539	4542790	4641652	51.1	50.79	53009	50265	10276	8588	64044	62680	26	27	101	110	72	49	2669114	59	0	0	1	110+58part	568905	85.034	1	4.34	2174.82	40.01	7514+362part	98669	3946174	28759	28428	-	-
20220927sen9	335	231	133	111	65	21	4503283	4444525	4205396	4048091	3299889	1736385	292	138058	4488538	4641652	51.09	50.79	42296	42055	10282	5757	50393.7	48731.3	33	34	111	128	67	50	2176335	64	0	0	1	100+63part	498680	85.209	1.001	2.18	2341.96	46.91	7511+402part	96743	3958353	27050	26461	-	-
W1r2	273	196	145	110	59	23	4350769	4307222	4169464	3920278	3049533	1782536	243	167014	4338966	4641652	51.06	50.79	39251	37345	10284	4953	51003.2	47677.2	32	36	109	147	42	30	1304777	24	0	0	1	39+36part	218609	88.36	1.001	0	698.89	15.44	7892+356part	126642	4106108	34935	31057	6193	-
KSGR25	277	203	140	110	61	24	4274913	4233393	4072978	3851371	3033509	1801526	256	149249	4268325	4641652	51.17	50.79	38659	34109	10382	2392	48971.6	45032.8	32	38	110	170	30	26	1202421	14	0	0	1	64+17part	203026	87.25	1.001	4.66	319.88	7.82	7790+328part	106964	4053770	33994	31804	7724	-
KSGR39	328	217	153	126	66	18	4361493	4304988	4142332	3948538	2935491	1283519	264	136385	4336980	4641652	51.25	50.79	34440	32250	10413	4096	41943.2	39190.1	40	45	122	162	31	30	1123562	6	0	0	1	47+34part	280051	86.947	1.001	0	304.47	7.82	7742+343part	105806	4041130	30779	28708	5010	-
20220315lug4	351	204	144	119	66	20	4269224	4192647	4045040	3849173	2987514	1375682	274	121984	4238272	4641652	51.08	50.79	36190	34390	10415	1408	41971.1	38323.6	38	44	116	191	42	35	925230	15	0	0	1	52+22part	142137	87.684	1.002	0	352.41	8.02	7797+349part	106176	4077018	34125	30399	7398	-
W1r3	267	198	144	109	61	21	4347226	4307869	4172538	3924936	3115893	1766087	243	172994	4337896	4641652	51.06	50.79	38732	35882	10446	4987	54159.9	50615.6	31	35	107	145	41	31	1451665	22	0	0	1	42+35part	218782	88.35	1.001	0	699.75	15.45	7873+351part	126642	4104762	34211	31052	6589	-
20220315chu3	443	175	126	96	57	20	4250828	4111150	3982640	3759909	3100846	1753070	280	169506	4175536	4641652	51.15	50.79	42467	37988	10485	-	56153.8	50514.8	28	34	96	-	82	50	2603227	76	0	0	1	60+55part	403104	80.313	1.003	0	2517.85	43.16	7047+458part	98767	3739267	25472	22595	-	-
20220927alt1	367	228	142	119	65	16	4386606	4315999	4110917	3950119	3024500	1339415	292	143578	4360746	4641652	51.13	50.79	34083	32861	10516	3686	46199.6	43403.7	37	41	117	158	32	27	902144	14	0	0	1	81+35part	285248	87.315	1.002	0	197.18	5.84	7782+310part	117127	4061297	31252	28685	5213	-
20220927gen9	326	220	133	113	61	24	4451672	4394220	4178334	4032054	3134965	1823428	282	145427	4435730	4641652	51.22	50.79	42542	40820	10612	5008	49537.3	47339.6	33	36	110	133	58	41	1884333	44	0	0	1	80+50part	335546	87.608	1.002	2.21	1259.13	24.44	7776+337part	98805	4074703	29424	28844	2652	-
W1r1	263	189	133	104	59	23	4348077	4306946	4158359	3948428	3188639	1932557	236	202764	4338203	4641652	51.06	50.79	41998	40513	10633	4684	59761.2	55854.3	29	32	100	137	42	29	1419579	23	0	0	1	39+37part	219065	88.347	1.001	0	699.35	15.4	7862+361part	126642	4105093	36962	34875	6193	-
20220510sen4	344	185	129	102	57	19	4220709	4135761	3995480	3796375	3032877	1715343	259	169113	4183474	4641652	51.09	50.79	41203	37295	10642	521	57087.9	51452.7	28	34	100	248	31	28	1145405	11	0	1	1	49+23part	127602	86.89	1.002	2.37	203.19	5.94	7778+344part	109711	4040499	39034	33973	7979	-
20220315gen2	532	194	131	106	61	23	4462823	4287315	4133246	3956497	3191695	1866524	326	149520	4368884	4641652	51	50.79	43443	39585	10645	4247	53027.5	49911.3	30	34	104	141	70	50	2475264	57	0	0	1	96+54part	373409	85.047	1.004	2.17	2326.54	47.88	7472+406part	99104	3961684	26331	25143	650	-
USB2	288	201	147	118	66	24	4286537	4240088	4108287	3893752	3014263	1582769	252	137350	4274997	4641652	51.17	50.79	35579	33597	10664	2619	42627.8	39260.5	38	43	114	166	39	33	1212640	18	0	0	1	34+23part	167677	88.035	1.001	0	459.86	9.8	7832+363part	68140	4090624	32796	29318	7264	-
20221122chu10	269	196	138	112	67	21	4365573	4325003	4166731	3962835	3191148	1591222	242	183977	4356957	4641652	51.11	50.79	38724	34573	10671	4776	49022.7	46015.9	35	39	108	141	48	37	1736530	43	0	0	1	48+43part	298718	86.915	1	0	1177.36	23.41	7722+349part	96729	4035989	31279	30096	4655	-
20220315sen1	268	189	133	102	63	23	4374386	4329700	4176879	3953231	3266445	1872449	241	161793	4365245	4641652	51.21	50.79	40689	39603	10674	4990	53794.9	50591.5	31	34	100	134	57	42	1918477	54	0	0	1	57+48part	303004	87.049	1	0	1275.51	29.36	7736+346part	98839	4039105	31221	29888	3626	-
USZ18	306	212	132	106	60	23	4389762	4336482	4165406	3972754	3181647	1920155	269	183635	4374443	4641652	51.24	50.79	40692	39018	10679	4746	55027.7	51859.9	30	33	103	135	52	38	1806904	47	0	0	1	69+50part	289868	87.34	1.002	2.29	1261.23	28.58	7753+341part	98809	4061834	30521	30268	4618	-
20220215chu2	317	196	136	111	67	22	4380356	4314887	4176721	3978705	3239425	1643693	266	145450	4362890	4641652	51.14	50.79	40999	40739	10712	4961	48001.9	45119	35	38	106	137	56	42	1854342	47	0	0	1	64+46part	278965	87.388	1	8.94	1253.02	29.35	7788+340part	98838	4058266	30344	29721	4834	-
USB11	360	217	130	105	67	30	4686830	4606871	4390854	4207346	3551045	2254872	305	163819	4667707	4641652	51.14	50.79	48947	48947	10719	10805	52736.8	53032.8	32	32	105	103	73	55	2443086	61	0	0	1	130+69part	647900	85.987	1.001	2.12	2105.11	38.61	7614+367part	98664	3996457	28936	28936	-	-
20220412zur3	316	228	136	113	74	26	4626599	4581147	4369139	4202566	3555477	1917302	274	120645	4612394	4641652	51.14	50.79	41806	41806	10781	10705	48016.6	47713.9	35	35	109	111	76	58	2428619	55	0	0	1	81+73part	581709	86.13	1.001	0	2105.72	38.81	7636+392part	78321	4001205	27524	27524	-	-
MCL33	296	195	129	103	58	26	4377184	4321088	4144876	3960188	3149219	2024628	263	154171	4365797	4641652	51.07	50.79	43752	42474	10819	4198	54038.7	50827.2	30	33	100	137	92	57	2793178	69	0	0	1	96+61part	539857	81.759	1	4.58	2367.05	42.44	7256+386part	92035	3795828	24399	23819	-	-
USZinv14	277	185	128	99	59	25	4339557	4289713	4138856	3925546	3220577	2030927	243	154204	4327524	4641652	51.05	50.79	48009	41843	10846	4109	55487	51731.9	28	32	97	137	87	54	2853265	71	0	0	1	83+61part	498295	81.827	1	4.44	2365.93	41.58	7263+378part	91976	3797622	25115	23829	-	-
20221122sen1	439	191	135	110	61	18	4347755	4220676	4087572	3897544	3045102	1495566	284	153694	4276605	4641652	51.15	50.79	40519	35848	10901	2173	50780.3	46786.7	33	38	106	163	31	23	933719	11	0	0	1	67+18part	154876	88.243	1.003	0.02	200.15	5.23	7907+323part	125752	4109861	35601	32438	8195	-
20211123gen3	286	202	137	113	65	16	4317653	4276448	4111178	3929654	3116299	1388642	238	149141	4300305	4641652	51.19	50.79	38006	34647	10926	3325	49721.8	46065.3	34	39	108	154	27	26	1179534	9	0	0	1	51+25part	236928	87.282	1.001	4.56	228.38	6.24	7837+294part	116988	4054629	34086	32521	6565	-
L20r2	276	203	136	112	66	22	4433863	4394713	4226084	4047397	3256706	1723107	245	225431	4423388	4641652	51.15	50.79	40187	39056	11047	7296	53845.3	51313.3	34	36	106	128	56	36	1689776	45	0	0	1	61+42part	326007	87.676	1.001	0	1250.65	26.56	7818+324part	96926	4073872	31288	30454	3045	-
L13	270	191	136	112	72	22	4333618	4288895	4155213	3981815	3344069	1617714	240	107214	4322304	4641652	51.09	50.79	40947	38745	11175	4480	46650.5	43440.9	35	39	104	141	51	42	1812153	48	0	0	1	51+42part	227131	87.467	1.002	0	1221.05	27.18	7798+339part	98873	4069352	31250	29199	6606	-
20220802zur1	294	186	137	113	59	15	4226187	4173743	4041755	3863735	2937156	1337245	235	193006	4204342	4641652	51.1	50.79	40133	35369	11199	832	54843.8	49676.7	33	38	106	191	45	35	1307517	20	0	0	1	37+33part	150158	86.701	1.002	0	827.23	16.36	7713+335part	191863	4033844	32242	28851	7788	-
20211116sen4	269	186	128	105	63	22	4340212	4293141	4153871	3982491	3274200	1771619	241	132434	4329416	4641652	51.08	50.79	44599	41933	11280	4256	52904.2	49345.4	31	34	97	134	29	29	1112248	9	0	1	1	48+24part	165142	89.276	1.003	2.26	193.03	5.37	8030+304part	117142	4154888	40688	37327	8556	-
USZ50	310	194	125	101	63	30	4557986	4496146	4317376	4146499	3532217	2420463	244	163866	4529045	4641652	51.08	50.79	53678	51354	11422	8853	58285.2	56871.2	27	29	95	105	68	48	2547843	58	0	1	1	72+58part	512576	85.714	1.002	2.21	2159.8	39.31	7614+367part	98663	3986203	28911	28697	-	-
KSGR57	294	198	126	102	62	30	4551224	4500678	4325567	4154914	3504574	2385976	245	163856	4531654	4641652	51.08	50.79	53679	51372	11431	8867	58379.3	56995.9	28	29	95	105	70	49	2604018	59	0	2	1	73+60part	513879	85.782	1.002	6.49	2161.56	39.88	7620+377part	98645	3989014	28726	28458	-	-
20220118zur4	255	198	128	101	61	29	4531872	4498619	4326583	4134341	3471749	2382760	237	163883	4524717	4641652	51.08	50.79	53075	51340	11435	8800	58662.5	57184.7	27	28	96	106	68	48	2578270	62	0	0	1	66+59part	509883	85.673	1.002	0	2160.73	39.35	7594+372part	98660	3985190	28782	28647	-	-
MCL31	306	199	127	107	62	25	4398443	4338198	4150232	4009462	3229354	1910789	271	154201	4385643	4641652	51.06	50.79	43748	41858	11684	4398	51617.1	48770.2	31	34	102	133	90	56	2780299	70	0	0	1	107+59part	560937	81.683	1	4.42	2359.86	42.37	7245+380part	92035	3792817	25472	24402	-	-
20220830gen9	284	191	125	100	60	26	4380489	4330079	4157764	3976971	3277371	2097207	248	181409	4367434	4641652	51.05	50.79	48193	43708	11696	4552	57661	54254.5	28	31	96	130	93	55	2841073	69	0	0	1	86+63part	533519	81.937	1	2.29	2369.94	42.48	7267+388part	92032	3804193	25578	24429	-	-
USZ35	318	195	125	101	61	26	4395590	4331389	4143680	3973756	3261750	2033964	256	154171	4371507	4641652	51.04	50.79	45585	43638	11711	4185	54947.2	51749.3	30	33	98	133	90	55	2826973	70	0	0	1	91+60part	532776	82.01	1.001	2.26	2371.44	43.03	7281+374part	91974	3808532	25835	24777	-	-
USZ87	321	201	142	121	57	16	4300932	4241479	4106447	3945638	2862689	1413769	245	214033	4270189	4641652	51.19	50.79	37037	33024	11812	2529	52921.6	48686.4	34	39	112	163	31	23	1135434	12	0	0	1	32+33part	195673	87.322	1.002	0	594.05	11.45	7788+365part	93477	4059608	32456	29297	7836	-
20211214sen4	308	202	136	112	63	27	4588848	4532590	4362835	4201123	3368089	2167085	255	145026	4569496	4641652	51.11	50.79	43667	43657	11902	10751	53602.6	52769.3	30	31	105	110	70	52	2359960	61	0	1	1	64+70part	547742	85.994	1.001	4.31	2162.12	39.08	7630+379part	133048	3994414	27590	26550	-	-
MCL16	278	189	123	99	58	27	4384767	4335101	4162835	3998447	3272256	2181604	246	154190	4373845	4641652	51.09	50.79	49441	48003	11902	4515	57152.2	53854.7	28	30	94	127	91	52	2794151	71	0	1	1	89+60part	541445	81.923	1	6.72	2368.28	42.28	7263+379part	91974	3803602	25835	24755	-	-
20211116zur2	262	175	130	109	68	21	4294116	4247848	4130371	3966134	3291659	1660995	231	117106	4283011	4641652	51.07	50.79	40085	36438	11982	3460	49925.4	46067.9	32	37	99	141	30	26	1121719	16	0	0	1	48+23part	184420	87.963	1.001	0	429.06	10.28	7909+322part	117106	4086572	35721	33968	8422	-
USZ41	378	195	136	119	56	19	4327078	4238267	4098549	3969558	2905238	1579803	243	214011	4269014	4641652	51.2	50.79	40161	35646	12013	2479	53953.4	49621.9	32	37	108	159	31	23	1024691	12	0	0	1	34+30part	196323	87.267	1.002	0	593.39	11.44	7782+359part	93477	4056715	33878	30280	7801	-
20220830gen5	284	183	128	104	68	22	4270435	4220536	4077824	3892009	3281913	1705102	232	149439	4252430	4641652	51.2	50.79	41168	36329	12023	2352	50840.7	46577.5	32	37	98	158	28	27	1118463	10	0	0	1	28+22part	174397	87.385	1.003	0	237.21	6.2	7828+310part	117265	4067360	36065	33956	7399	-
20221122sen9	256	178	130	100	62	25	4506721	4466213	4331854	4116926	3482745	2200471	219	217647	4495264	4641652	51.04	50.79	47713	46591	12052	8291	63900.4	61885.2	26	28	94	107	74	50	2801121	57	0	0	1	46+58part	473930	86.116	0.999	0	2331.77	47.06	7610+385part	120084	3992379	29372	29134	-	-
USB43	261	195	139	111	69	13	4306919	4270328	4132233	3928103	3184188	1064701	231	128828	4294908	4641652	51.14	50.79	40556	35902	12063	3336	45394.5	42003.4	37	42	106	151	38	30	983214	13	0	0	1	45+20part	180465	88.315	1.001	0	234.97	5.9	7890+333part	128828	4101879	34932	33814	7580	-
W13r2	234	178	128	106	60	21	4300405	4267191	4133058	3958350	3168862	1785888	217	160267	4293756	4641652	51.13	50.79	41534	39858	12101	4071	54797.2	50690.1	29	34	98	138	57	40	2122955	43	0	0	1	46+44part	311962	85.41	0.999	0	1267.59	29.19	7600+345part	117158	3960830	29681	27981	4039	-
20221122alt3	283	178	132	110	68	23	4426529	4372186	4267809	4101519	3402152	1799729	222	202291	4401994	4641652	51.08	50.79	42578	41000	12411	8203	54824	51993.3	32	35	98	119	58	39	1935344	48	0	1	1	31+50part	283887	88.086	1.002	2.25	1235.25	25.95	7836+310part	98822	4096832	30781	29373	4931	-
MCL5	281	176	119	99	62	28	4339221	4284681	4131049	3989636	3328718	2127914	228	147392	4319070	4641652	51.06	50.79	49513	43708	12745	3982	53903.2	50157.1	29	33	91	130	91	55	2838769	69	0	0	1	71+58part	487118	81.883	1	6.78	2367.13	42.7	7272+385part	86032	3800634	26037	24780	-	-
20220607zur3	231	162	118	97	55	25	4265279	4229937	4113500	3962543	3238144	2169763	199	232053	4254684	4641652	51.18	50.79	52124	45367	12877	3149	65579	60111.8	25	29	86	135	80	46	2505756	65	0	0	1	35+52part	354530	83.38	1	0	2258.81	41.42	7436+367part	128761	3870129	26840	25774	1807	-
20220830zur3	249	174	123	103	62	21	4224274	4189298	4058280	3903623	3183295	1703602	203	172905	4207812	4641652	51.14	50.79	42362	40514	13836	1410	54199	49133.2	30	35	93	165	29	27	1315064	9	0	0	1	20+24part	143602	87.274	1.001	0	229.07	6.71	7844+294part	129268	4055912	38656	34073	8781	-
20220802zur3	267	169	118	98	61	26	4336221	4284327	4163716	4024814	3406872	2193557	206	242368	4308855	4641652	51.01	50.79	52047	48400	13939	4905	64253.6	59646.7	26	29	86	121	65	47	2567814	65	0	0	1	41+54part	346961	84.836	0.999	2.32	2304.71	46.58	7493+353part	145055	3932819	30557	27148	2282	-
20220802lug2	441	275	173	127	62	14	4281037	4193081	3950647	3619420	2595689	966081	372	124140	4258813	4641652	51.28	50.79	29013	28132	7096	1175	35763.7	32814	45	52	153	261	47	39	1126089	22	0	0	0	96+48part	281138	84.806	1.003	0	806.03	15.73	7519+432part	93119	3947101	27741	25383	2939	-
20221122gen5	928	209	138	113	61	20	4499891	4113340	3966514	3785730	2898243	1501330	571	157075	4334195	4641652	51.14	50.79	33824	32105	7122	676	45550.8	42533.6	37	42	127	291	45	38	1337971	28	0	0	0	183+41part	252639	85.494	1.022	0	923.07	18.15	7583+429part	116889	4055811	30144	28117	1790	-
20220705zur1	690	232	150	113	62	20	4585725	4338157	4141303	3862563	3025180	1538835	451	183577	4475538	4641652	51.04	50.79	36737	35364	7573	4241	46621	44952.6	37	39	133	158	58	44	1655866	51	0	0	0	138+53part	357643	87.104	1.011	2.19	1305.07	28.25	7727+413part	98740	4085677	29080	28149	711	-
20220510gen2	296	225	146	102	54	25	4292720	4251407	4054825	3748895	2961018	1902174	271	147289	4282836	4641652	51.24	50.79	42437	39145	8120	2484	51120.3	47168.5	31	35	114	181	94	59	2724979	71	0	0	0	84+64part	507909	80.62	1	4.62	2513.95	43.66	7081+473part	74832	3740294	23367	21238	-	-
20211214zur2	701	231	137	111	65	22	4685158	4445438	4213528	4026777	3246935	1817776	394	128987	4546279	4641652	50.94	50.79	38394	37849	8195	6064	49533.6	48515.8	33	34	119	131	71	55	2561567	53	0	0	0	149+61part	558907	85.005	1.002	0	2353.16	50.54	7451+469part	99506	3953575	24876	24078	-	-
20220802gen5	315	235	163	126	63	14	4144355	4102598	3919068	3647638	2599538	860190	272	97370	4129251	4641652	51.15	50.79	32758	29810	8565	-	33845.7	30109.4	45	54	134	-	49	41	1194217	18	1	0	0	42+37part	169590	84.623	1.002	2.42	835.16	18.75	7525+380part	97370	3935640	28635	24402	5968	-
20220412chu2	345	216	136	101	58	20	4351414	4285485	4080479	3818740	3066459	1720972	282	149170	4330459	4641652	51.1	50.79	40426	38638	8574	3421	52959	49408.4	31	35	110	159	32	29	1228687	13	0	0	0	71+29part	253672	87.461	1.002	0	315.95	7.75	7789+353part	117108	4065883	35562	32507	5885	-
ZLMSG8	381	231	150	114	64	18	4498538	4422101	4214557	3939305	3097597	1482577	291	176225	4461450	4641652	51.19	50.79	38719	35161	8609	6001	48767.3	46874	36	38	123	144	37	33	1258515	12	0	0	0	66+30part	368061	87.659	1.002	2.2	348.24	9.35	7775+368part	113983	4075377	32116	31543	2122	-
EOC4	312	223	143	109	59	16	4279420	4228992	4034581	3765702	2929481	1416576	269	241683	4262516	4641652	51.19	50.79	38053	32474	8872	1947	55022.4	50528.1	33	38	117	188	51	39	1615100	17	0	0	0	56+27part	280387	85.269	1.001	0	635.77	14.08	7554+371part	106196	3963235	30841	28147	3585	-
20220118sen1	407	238	162	128	69	16	4469293	4383125	4209032	3968804	3040693	1259341	301	134358	4424826	4641652	51.16	50.79	31482	31189	8915	5485	42149.8	40180.8	41	44	130	157	31	29	1130313	14	0	1	0	76+31part	298745	88.412	1.001	2.06	248.5	6.99	7868+332part	107178	4108285	29654	28600	4893	-
MCL46	381	228	142	112	67	19	4446764	4366867	4160283	3950333	3193720	1549631	296	172575	4415063	4641652	51.24	50.79	38332	34940	8948	4694	49669.6	47244.9	35	38	115	146	48	37	1179180	21	0	0	0	88+37part	351374	87.001	1.002	2.13	482.97	12.09	7768+350part	117123	4046217	30772	30168	2340	-
20220607lug1	299	215	147	112	57	25	4296033	4245976	4070348	3836620	2973105	1795708	276	116294	4287414	4641652	51.18	50.79	42553	38726	8999	2582	46454.3	42909.1	33	37	115	177	85	56	2542550	75	0	1	0	89+75part	504675	80.831	0.999	4.64	2505.16	44.6	7131+453part	98737	3748865	24769	22683	-	-
20220830chu7	345	212	138	106	62	17	4423231	4349850	4154906	3911909	3168389	1502097	287	210610	4401632	4641652	51.18	50.79	40855	39477	9027	4741	54518.7	51699.5	33	36	112	143	42	34	1585408	19	0	0	0	83+37part	333765	87.095	1.002	0	673.22	15.06	7725+343part	106233	4051717	34275	33158	3234	-
USZ66	323	205	141	104	61	25	4275121	4212253	4038806	3778378	3093758	1811021	266	130856	4252155	4641652	51.2	50.79	43105	37978	9068	2051	47833.4	43819.5	32	37	110	182	88	57	2650605	77	0	0	0	84+69part	473450	80.779	0.999	0	2506.17	44.53	7128+446part	74832	3745597	25215	23368	-	-
20221025chu9	359	215	149	113	65	20	4412775	4334544	4185797	3923455	3115619	1517741	303	133857	4393111	4641652	51.12	50.79	40043	37295	9097	5451	45659.4	43214.5	36	39	117	148	56	43	1770077	47	0	0	0	88+43part	323967	86.937	1.001	2.23	1266.6	28.78	7722+366part	96777	4040976	29020	27480	3045	-
20231029zur1	340	232	149	115	64	22	4420698	4366279	4158068	3913825	3081337	1626315	282	134905	4400554	4641652	51.22	50.79	40685	36091	9162	4734	45969.9	43582.1	36	39	120	154	56	43	1787903	42	0	0	0	77+49part	333155	86.982	1.001	0	1269.43	26.07	7724+336part	97131	4043245	28681	27093	2811	-
20220830alt1	426	225	133	104	62	27	4644588	4539010	4325904	4118970	3443987	2219943	320	181399	4600949	4641652	51.1	50.79	48945	48593	9181	8594	57759.1	57252.6	29	30	107	111	70	49	2659408	60	0	0	0	145+61part	620069	85.108	1	0	2174.97	40.44	7521+365part	98668	3951546	28720	28707	-	-
20220927chu1	356	227	144	113	61	23	4513190	4447291	4248930	4019764	3117756	1817031	293	146362	4492350	4641652	51.24	50.79	38804	37598	9202	7100	49034.1	47456.9	33	35	116	133	51	41	1757684	44	0	0	0	83+54part	394979	87.71	1	0	1189.92	23.89	7797+372part	99116	4072877	30618	29184	1145	-
20211123lug2	305	213	150	116	62	18	4362443	4313978	4146110	3884386	2974280	1399955	265	143559	4349343	4641652	51.18	50.79	38269	34697	9557	4061	45428	42567.1	36	40	120	157	33	29	1164017	7	0	0	0	50+26part	233449	88.329	1.002	0	188.37	5.09	7889+341part	105786	4106297	33724	32246	6971	-
20220118chu2	334	236	158	125	63	21	4425890	4372409	4176891	3940338	2951439	1487924	292	135440	4411221	4641652	51.05	50.79	35767	35057	9652	4981	42693.1	40573.6	39	42	129	159	40	31	1219264	25	0	0	0	81+36part	351952	86.928	1.001	2.24	837.96	16.94	7744+382part	94893	4037417	31261	28967	2468	-
MCL11	344	226	136	113	64	21	4409620	4345167	4133430	3960059	3100500	1528498	297	123847	4393785	4641652	51.17	50.79	41008	40002	10029	3851	45201.8	42788	36	39	113	147	46	38	1766958	40	0	0	0	115+37part	338254	86.855	1	0.02	1239.05	25.37	7684+338part	100377	4031713	32674	30911	2859	-
20211214alt4	301	208	153	120	64	21	4301316	4247189	4126223	3881959	2950121	1482777	269	109200	4290185	4641652	51.02	50.79	35052	32692	10260	2765	42692.7	39460	38	43	118	168	50	42	1570919	49	0	0	0	63+42part	236308	86.767	1	0.02	1250.67	28.42	7728+360part	98792	4025686	28451	24918	5714	-
KSGR7	712	185	123	103	60	25	4605549	4328492	4180849	4038490	3340721	2095555	404	193938	4463657	4641652	50.92	50.79	48413	43872	10440	5413	58415.2	56175.1	28	30	101	123	69	51	2540922	65	0	1	0	134+53part	428139	85.391	1.009	2.2	2301.26	45.98	7499+422part	145018	3999421	29185	26728	-	-
20221122sen5	275	199	134	104	66	25	4447567	4404099	4233770	4013407	3358192	1970723	259	116458	4442007	4641652	50.97	50.79	42581	42435	10524	6402	51343.2	49134.8	31	33	103	125	74	56	2524065	59	0	0	0	85+60part	457147	85.18	1	0	2368.89	51.3	7516+386part	99507	3953377	26551	25654	-	-
20231031gen5	272	199	150	122	61	17	4199401	4159098	4031093	3821522	2833175	1309712	243	153527	4188987	4641652	51.04	50.79	35621	30904	10528	644	45451.4	41018.8	36	43	117	223	36	25	964081	21	0	0	0	29+30part	130536	86.904	1.002	0	610.45	11.66	7736+319part	97401	4041087	30879	28332	7469	-
20231030lug4	286	205	155	125	60	16	4190681	4150046	4018226	3795987	2712080	1167125	249	149300	4177715	4641652	51.1	50.79	33012	30723	10546	502	42247.3	38024.7	39	46	122	249	47	36	1286649	20	0	0	0	37+33part	149468	86.285	1.001	0	822.8	16.38	7646+353part	116886	4010925	28931	26051	7406	-
20220510zur4	287	199	135	109	64	20	4321608	4273020	4107824	3919377	3125684	1595462	252	225371	4309237	4641652	51.15	50.79	39019	37394	10693	3294	52979.4	49185.3	34	38	106	152	56	43	1749022	43	0	0	0	66+41part	262031	86.593	1.001	0	1179.98	25.06	7697+337part	98827	4021669	31450	29292	4923	-
KSGR51	302	192	135	108	67	24	4407775	4348168	4206006	4001057	3310445	1790385	257	172592	4391572	4641652	51.19	50.79	43435	40954	10718	6456	50411.6	47695.6	33	36	104	130	53	39	1845254	50	0	0	0	62+43part	315748	87.247	1	0	1238.08	26.59	7735+350part	98830	4049826	30500	29725	3646	-
MCL23	239	181	135	99	63	27	4295748	4261188	4148801	3887169	3254259	2024122	221	143960	4288840	4641652	51.12	50.79	44676	41083	10719	3469	52687.9	48683.1	30	34	97	142	53	39	1924857	46	0	0	0	48+32part	222879	87.104	1	0	1252.46	26.05	7756+327part	96643	4042540	30913	28855	6461	-
USZ70	334	204	127	101	63	28	4559551	4491729	4298554	4110602	3476459	2306597	252	163879	4523343	4641652	51.08	50.79	50291	48951	10768	8199	58443.6	56953.9	28	29	98	109	68	51	2543092	62	0	1	0	76+57part	509087	85.701	1.002	2.17	2159.03	39.28	7603+375part	133050	3984147	28782	28647	-	-
USZinv11	266	189	150	118	69	19	4290457	4248605	4152391	3917268	3081341	1383594	232	172614	4277652	4641652	51.21	50.79	38332	32594	10781	4276	45621.5	42043.9	37	43	112	156	57	41	1597429	44	0	0	0	36+36part	270758	85.847	0.999	0	1237.33	26.12	7602+322part	96929	3982371	27485	26325	4673	-
20220412lug1	275	202	129	101	65	30	4521293	4479623	4298665	4098998	3504469	2327549	249	163830	4511890	4641652	51.08	50.79	53287	50249	10803	8198	55668.3	54112.1	29	30	98	110	67	49	2488179	61	0	0	0	74+55part	501755	85.66	1.001	2.22	2158.92	39.33	7613+368part	98593	3981210	28782	28647	-	-
20220802lug5	257	192	142	113	63	20	4206388	4170129	4044169	3824043	2971538	1426608	232	127922	4195849	4641652	51.13	50.79	40016	35710	11077	759	44421.1	40154.7	36	42	109	201	37	34	1010013	23	0	0	0	27+27part	159321	86.459	1.001	0	788.4	17.63	7676+375part	98762	4015498	35308	31412	7148	-
20220118alt3	288	206	129	105	61	26	4460079	4418154	4231584	4059037	3330075	2148810	245	242389	4444981	4641652	50.9	50.79	45264	42867	11167	6893	60750.9	58176.8	28	30	100	120	71	53	2558906	66	0	0	0	68+58part	452104	85.539	0.998	0	2300.65	46.71	7555+407part	145056	3962666	28411	26728	-	-
USZ20	268	202	130	109	59	21	4401329	4364201	4168913	4026650	3163341	1849410	241	151488	4390992	4641652	51	50.79	42261	39187	11171	4908	55144.2	52166.2	29	32	103	132	71	52	2491719	58	0	0	0	63+58part	422274	84.954	0.999	0	2363.64	50.04	7470+395part	99506	3939087	26191	24876	-	-
KSGR5	289	198	122	98	62	30	4548425	4501438	4326690	4150984	3564317	2491841	240	163867	4528404	4641652	51.08	50.79	54667	53821	11435	9143	62107.7	60592.4	26	27	92	101	69	49	2642432	63	0	0	0	74+58part	512622	85.75	1.002	0	2161.05	39.87	7618+356part	133060	3987694	29600	28936	-	-
20221025chu7	229	189	127	101	62	24	4300711	4274262	4124416	3938938	3291788	1975573	222	242385	4298061	4641652	51	50.79	45219	42847	11746	3637	60694	56201.3	28	32	95	140	63	49	2511984	66	0	0	0	50+55part	340803	84.829	0.998	0	2311.74	46.92	7437+373part	145054	3929722	28082	25638	2497	-
20211214lug4	257	181	131	99	59	25	4507310	4467671	4329851	4097199	3423184	2249261	220	217580	4494247	4641652	51.04	50.79	53761	46618	11806	8360	65373.5	63297.4	25	27	95	108	74	50	2849256	58	0	0	0	48+60part	472264	86.21	0.998	0	2334.62	46.95	7617+390part	120084	3993505	29134	28611	-	-
USB12	263	182	122	95	62	35	4599817	4556190	4407256	4204669	3638746	2705119	229	163882	4586657	4641652	51.11	50.79	55921	55921	11893	10731	61066.7	60343.2	28	28	88	93	70	48	2624095	59	0	0	0	70+63part	564168	86.001	1.001	4.27	2164.02	39.4	7650+340part	133047	3997326	30920	29670	-	-
USZ1	349	190	128	103	68	22	4451335	4370321	4204976	4023981	3435738	1815365	256	136418	4410946	4641652	50.97	50.79	44012	42474	11895	5947	53334	50683.1	31	34	98	124	72	55	2607247	59	0	0	0	85+55part	426583	85.174	1	0	2371.39	50.68	7518+379part	121043	3952448	26348	25440	-	-
20220607zur1	246	168	126	104	62	25	4261218	4220991	4124451	3955070	3263882	1947411	207	145441	4247058	4641652	51.11	50.79	44526	40778	11975	2521	54359.2	49738.1	29	34	92	142	58	40	2078912	49	0	0	0	24+45part	200338	86.69	1	0	1260.54	27.21	7677+323part	98811	4024789	31283	29670	7086	-
20220802gen9	244	187	142	118	65	18	4198880	4166051	4057902	3874075	3002608	1313774	226	127582	4191504	4641652	51.14	50.79	40157	37769	12044	654	44030.4	39760.3	36	42	109	202	37	34	1075909	25	0	0	0	24+27part	158452	86.356	1.001	0	786.22	17.27	7667+357part	98767	4011986	34151	28930	7574	-
20220705sen7	349	179	126	105	65	29	4620755	4534450	4402129	4247230	3589108	2379029	251	145015	4580901	4641652	51.13	50.79	53622	53622	12064	10852	57485.2	56732.8	28	28	94	99	72	51	2532260	58	0	0	0	73+66part	555439	86.098	1.002	6.4	2129.32	39.22	7621+371part	133062	4002835	28706	28647	-	-
20220510alt2	268	178	131	109	66	21	4260242	4214252	4104313	3939048	3217334	1621669	230	137358	4246698	4641652	51.19	50.79	40675	38650	12079	2235	49564.1	45346.8	33	38	99	153	35	28	1172057	12	0	0	0	41+16part	134714	88.163	1.002	0	318	9.27	7834+310part	117279	4098740	34876	33724	8101	-
20220607zur7	250	170	129	109	61	22	4262969	4221035	4122189	3971231	3160186	1793502	214	202334	4249817	4641652	51.1	50.79	42147	40198	12271	2529	55673	50973.3	30	35	96	145	58	40	1943314	49	0	0	0	23+43part	199601	86.705	1.001	0	1257.88	27.27	7678+332part	98826	4026789	30485	28929	7011	-
20221122sen7	251	179	128	98	58	25	4507811	4471513	4336668	4123778	3444852	2272809	215	217651	4496047	4641652	51.03	50.79	52383	46622	12672	8413	66586	64497.3	25	27	92	104	76	51	2864297	61	0	0	0	46+57part	466631	86.314	0.998	0	2337.73	47.02	7622+387part	120084	4000342	29421	29218	-	-
20220510gen1	239	172	116	95	57	27	4451117	4411556	4279028	4123170	3467430	2412492	218	181230	4442334	4641652	51.12	50.79	54466	52092	12780	8518	67869.1	64954.7	24	26	84	101	83	48	2741584	62	0	1	0	68+53part	484401	84.934	0.999	2.25	2246.81	44.71	7517+331part	98658	3936649	27950	26800	-	-
20220802zur7	235	176	121	99	60	24	4306032	4273630	4139811	3979739	3333178	2074697	204	196646	4293022	4641652	50.94	50.79	49223	43837	13063	3536	60946.4	56368.7	26	30	89	130	70	49	2518477	65	0	0	0	37+54part	324803	84.961	0.998	0	2353.61	47.12	7476+374part	99104	3936926	29560	27050	3042	-
20220215alt4	920	167	124	107	63	21	4396743	4224951	4132310	4012673	3265510	1759594	225	154141	4262977	4641652	51.15	50.79	43407	40517	13098	2690	56190.5	51606.4	29	34	92	137	38	29	1355243	13	0	5	0	38+18part	129784	88.577	1.002	25.59	318.69	9.06	7911+327part	125597	4118676	37030	33819	9582	-
20211123sen3	209	173	116	99	60	25	4269197	4251282	4106405	3992204	3344687	2142486	192	242454	4263912	4641652	50.97	50.79	52758	43846	13928	3028	64996.7	59707.2	25	29	86	134	71	48	2544365	64	0	0	0	31+48part	313577	84.597	0.998	0	2344.08	46.32	7442+367part	144857	3920220	29701	26493	3462	-
[truncated: 9 more columns]

## Sheet: TableS4
Sample_ID	Sample	Sample_date	Location	Region	Date	Year	Source_detailed	Source	Phylogroup	ST
A81778_1	20211116alt1	20211116alt1	StGallen	Ostschweiz	16_11_2021	2021	wastewater	wastewater	D	38
A81779_1	20211116alt2	20211116alt2	StGallen	Ostschweiz	16_11_2021	2021	wastewater	wastewater	A	744
A81780_1	20211116alt3	20211116alt3	StGallen	Ostschweiz	16_11_2021	2021	wastewater	wastewater	B2	131
A81781_1	20211116alt4	20211116alt4	StGallen	Ostschweiz	16_11_2021	2021	wastewater	wastewater	A	744
A81782_1	20211116chu1	20211116chu1	Graubunden	Ostschweiz	16_11_2021	2021	wastewater	wastewater	D	405
A81783_1	20211116chu2	20211116chu2	Graubunden	Ostschweiz	16_11_2021	2021	wastewater	wastewater	A	361
A81784_1	20211116chu3	20211116chu3	Graubunden	Ostschweiz	16_11_2021	2021	wastewater	wastewater	A	361
A81785_1	20211116chu4	20211116chu4	Graubunden	Ostschweiz	16_11_2021	2021	wastewater	wastewater	D	394
A81787_1	20211116gen2	20211116gen2	Geneva	lémanique	16_11_2021	2021	wastewater	wastewater	B1	156
A81788_1	20211116gen3	20211116gen3	Geneva	lémanique	16_11_2021	2021	wastewater	wastewater	D	69
A81789_1	20211116gen4	20211116gen4	Geneva	lémanique	16_11_2021	2021	wastewater	wastewater	A	167
A81790_1	20211116lug1	20211116lug1	Ticino	Ticino	16_11_2021	2021	wastewater	wastewater	D	38
A81791_1	20211116lug2	20211116lug2	Ticino	Ticino	16_11_2021	2021	wastewater	wastewater	B2	131
A81792_1	20211116lug3	20211116lug3	Ticino	Ticino	16_11_2021	2021	wastewater	wastewater	B2	131
A81793_1	20211116lug4	20211116lug4	Ticino	Ticino	16_11_2021	2021	wastewater	wastewater	A	361
A81794_1	20211116sen1	20211116sen1	Bern	Mittelland	16_11_2021	2021	wastewater	wastewater	B2	131
A81795_1	20211116sen2	20211116sen2	Bern	Mittelland	16_11_2021	2021	wastewater	wastewater	D	349
A81796_1	20211116sen3	20211116sen3	Bern	Mittelland	16_11_2021	2021	wastewater	wastewater	D	69
A81797_1	20211116sen4	20211116sen4	Bern	Mittelland	16_11_2021	2021	wastewater	wastewater	A	10
A81798_1	20211116zur1	20211116zur1	Zurich	Zurich	16_11_2021	2021	wastewater	wastewater	B2	131
A81799_1	20211116zur2	20211116zur2	Zurich	Zurich	16_11_2021	2021	wastewater	wastewater	A	na
A81800_1	20211116zur3	20211116zur3	Zurich	Zurich	16_11_2021	2021	wastewater	wastewater	A	10
A81801_1	20211116zur4	20211116zur4	Zurich	Zurich	16_11_2021	2021	wastewater	wastewater	A	2531
A81802_1	20211123alt1	20211123alt1	StGallen	Ostschweiz	23_11_2021	2021	wastewater	wastewater	B2	1193
A81803_1	20211123alt2	20211123alt2	StGallen	Ostschweiz	23_11_2021	2021	wastewater	wastewater	A	226
A81804_1	20211123alt3	20211123alt3	StGallen	Ostschweiz	23_11_2021	2021	wastewater	wastewater	A	10
A81806_1	20211123chu1	20211123chu1	Graubunden	Ostschweiz	23_11_2021	2021	wastewater	wastewater	A	361
A81807_1	20211123chu2	20211123chu2	Graubunden	Ostschweiz	23_11_2021	2021	wastewater	wastewater	A	10
A81808_1	20211123chu3	20211123chu3	Graubunden	Ostschweiz	23_11_2021	2021	wastewater	wastewater	D	3268
A81809_1	20211123chu4	20211123chu4	Graubunden	Ostschweiz	23_11_2021	2021	wastewater	wastewater	A	361
A81810_1	20211123gen1	20211123gen1	Geneva	lémanique	23_11_2021	2021	wastewater	wastewater	B1	517
A81811_1	20211123gen2	20211123gen2	Geneva	lémanique	23_11_2021	2021	wastewater	wastewater	D	69
A81812_1	20211123gen3	20211123gen3	Geneva	lémanique	23_11_2021	2021	wastewater	wastewater	A	10
A81814_1	20211123lug1	20211123lug1	Ticino	Ticino	23_11_2021	2021	wastewater	wastewater	B2	131
A81815_1	20211123lug2	20211123lug2	Ticino	Ticino	23_11_2021	2021	wastewater	wastewater	A	10
A81817_1	20211123lug3	20211123lug3	Ticino	Ticino	23_11_2021	2021	wastewater	wastewater	B2	131
A81818_1	20211123sen1	20211123sen1	Bern	Mittelland	23_11_2021	2021	wastewater	wastewater	B2	na
A81819_1	20211123sen2	20211123sen2	Bern	Mittelland	23_11_2021	2021	wastewater	wastewater	D	38
A81820_1	20211123sen3	20211123sen3	Bern	Mittelland	23_11_2021	2021	wastewater	wastewater	F	1722
A81822_1	20211123zur1	20211123zur1	Zurich	Zurich	23_11_2021	2021	wastewater	wastewater	B2	131
A81823_1	20211123zur2	20211123zur2	Zurich	Zurich	23_11_2021	2021	wastewater	wastewater	B2	131
A81824_1	20211123zur3	20211123zur3	Zurich	Zurich	23_11_2021	2021	wastewater	wastewater	A	10
A81825_1	20211123zur4	20211123zur4	Zurich	Zurich	23_11_2021	2021	wastewater	wastewater	B2	1193
A81827_1	20211214alt2	20211214alt2	StGallen	Ostschweiz	14_12_2021	2021	wastewater	wastewater	A	10
A81828_1	20211214alt3	20211214alt3	StGallen	Ostschweiz	14_12_2021	2021	wastewater	wastewater	D	38
A81829_1	20211214alt4	20211214alt4	StGallen	Ostschweiz	14_12_2021	2021	wastewater	wastewater	B1	1167
A81830_1	20211214chu1	20211214chu1	Graubunden	Ostschweiz	14_12_2021	2021	wastewater	wastewater	B2	131
A81831_1	20211214chu2	20211214chu2	Graubunden	Ostschweiz	14_12_2021	2021	wastewater	wastewater	D	38
A81832_1	20211214chu3	20211214chu3	Graubunden	Ostschweiz	14_12_2021	2021	wastewater	wastewater	B2	141
A81833_1	20211214chu4	20211214chu4	Graubunden	Ostschweiz	14_12_2021	2021	wastewater	wastewater	B2	131
A81834_1	20211214gen1	20211214gen1	Geneva	lémanique	14_12_2021	2021	wastewater	wastewater	B2	131
A81835_1	20211214gen2	20211214gen2	Geneva	lémanique	14_12_2021	2021	wastewater	wastewater	B2	131
A81836_1	20211214gen3	20211214gen3	Geneva	lémanique	14_12_2021	2021	wastewater	wastewater	B1	155
A81837_1	20211214gen4	20211214gen4	Geneva	lémanique	14_12_2021	2021	wastewater	wastewater	F	59
A81838_1	20211214lug1	20211214lug1	Ticino	Ticino	14_12_2021	2021	wastewater	wastewater	B2	2013
A81839_1	20211214lug2	20211214lug2	Ticino	Ticino	14_12_2021	2021	wastewater	wastewater	D	38
A81840_1	20211214lug3	20211214lug3	Ticino	Ticino	14_12_2021	2021	wastewater	wastewater	D	38
A81841_1	20211214lug4	20211214lug4	Ticino	Ticino	14_12_2021	2021	wastewater	wastewater	F	1485
A81842_1	20211214sen1	20211214sen1	Bern	Mittelland	14_12_2021	2021	wastewater	wastewater	B2	73
A81843_1	20211214sen2	20211214sen2	Bern	Mittelland	14_12_2021	2021	wastewater	wastewater	D	38
A81844_1	20211214sen3	20211214sen3	Bern	Mittelland	14_12_2021	2021	wastewater	wastewater	A	361
A81845_1	20211214sen4	20211214sen4	Bern	Mittelland	14_12_2021	2021	wastewater	wastewater	D	69
A81847_1	20211214zur2	20211214zur2	Zurich	Zurich	14_12_2021	2021	wastewater	wastewater	F	354
A81848_1	20211214zur3	20211214zur3	Zurich	Zurich	14_12_2021	2021	wastewater	wastewater	B2	131
A81849_1	20211214zur4	20211214zur4	Zurich	Zurich	14_12_2021	2021	wastewater	wastewater	D	656
A81850_1	20220118alt1	20220118alt1	StGallen	Ostschweiz	18_01_2022	2022	wastewater	wastewater	A	1598
A81852_1	20220118alt3	20220118alt3	StGallen	Ostschweiz	18_01_2022	2022	wastewater	wastewater	F	1722
A81853_1	20220118alt4	20220118alt4	StGallen	Ostschweiz	18_01_2022	2022	wastewater	wastewater	F	648
A81854_1	20220118chu1	20220118chu1	Graubunden	Ostschweiz	18_01_2022	2022	wastewater	wastewater	B2	131
A81855_1	20220118chu2	20220118chu2	Graubunden	Ostschweiz	18_01_2022	2022	wastewater	wastewater	A	93
A81856_1	20220118chu3	20220118chu3	Graubunden	Ostschweiz	18_01_2022	2022	wastewater	wastewater	D	38
A81857_1	20220118chu4	20220118chu4	Graubunden	Ostschweiz	18_01_2022	2022	wastewater	wastewater	B2	131
A81858_1	20220118gen1	20220118gen1	Geneva	lémanique	18_01_2022	2022	wastewater	wastewater	F	648
A81859_1	20220118gen2	20220118gen2	Geneva	lémanique	18_01_2022	2022	wastewater	wastewater	B1	1431
A81860_1	20220118gen3	20220118gen3	Geneva	lémanique	18_01_2022	2022	wastewater	wastewater	A	na
A81861_1	20220118gen4	20220118gen4	Geneva	lémanique	18_01_2022	2022	wastewater	wastewater	A	na
A81862_1	20220118lug1	20220118lug1	Ticino	Ticino	18_01_2022	2022	wastewater	wastewater	B2	131
A81863_1	20220118lug2	20220118lug2	Ticino	Ticino	18_01_2022	2022	wastewater	wastewater	B2	131
A81864_1	20220118lug3	20220118lug3	Ticino	Ticino	18_01_2022	2022	wastewater	wastewater	D	38
A81865_1	20220118lug4	20220118lug4	Ticino	Ticino	18_01_2022	2022	wastewater	wastewater	B2	131
A81866_1	20220118sen1	20220118sen1	Bern	Mittelland	18_01_2022	2022	wastewater	wastewater	A	10
A81867_1	20220118sen2	20220118sen2	Bern	Mittelland	18_01_2022	2022	wastewater	wastewater	B2	80
A81868_1	20220118sen3	20220118sen3	Bern	Mittelland	18_01_2022	2022	wastewater	wastewater	B2	131
A81869_1	20220118sen4	20220118sen4	Bern	Mittelland	18_01_2022	2022	wastewater	wastewater	B2	131
A81874_1	20220118zur1	20220118zur1	Zurich	Zurich	18_01_2022	2022	wastewater	wastewater	B1	517
A81875_1	20220118zur2	20220118zur2	Zurich	Zurich	18_01_2022	2022	wastewater	wastewater	D	38
A81876_1	20220118zur3	20220118zur3	Zurich	Zurich	18_01_2022	2022	wastewater	wastewater	A	na
A81877_1	20220118zur4	20220118zur4	Zurich	Zurich	18_01_2022	2022	wastewater	wastewater	D	69
A81878_1	20220215alt1	20220215alt1	StGallen	Ostschweiz	15_02_2022	2022	wastewater	wastewater	D	394
A81879_1	20220215alt2	20220215alt2	StGallen	Ostschweiz	15_02_2022	2022	wastewater	wastewater	F	648
A81880_1	20220215alt3	20220215alt3	StGallen	Ostschweiz	15_02_2022	2022	wastewater	wastewater	D	69
A81881_1	20220215alt4	20220215alt4	StGallen	Ostschweiz	15_02_2022	2022	wastewater	wastewater	A	10
A81882_1	20220215chu1	20220215chu1	Graubunden	Ostschweiz	15_02_2022	2022	wastewater	wastewater	B2	131
A81883_1	20220215chu2	20220215chu2	Graubunden	Ostschweiz	15_02_2022	2022	wastewater	wastewater	B1	12116
A81884_1	20220215chu3	20220215chu3	Graubunden	Ostschweiz	15_02_2022	2022	wastewater	wastewater	B2	131
A81885_1	20220215chu4	20220215chu4	Graubunden	Ostschweiz	15_02_2022	2022	wastewater	wastewater	A	43
A81886_1	20220215gen1	20220215gen1	Geneva	lémanique	15_02_2022	2022	wastewater	wastewater	A	23
A81887_1	20220215gen2	20220215gen2	Geneva	lémanique	15_02_2022	2022	wastewater	wastewater	B2	131
A81888_1	20220215gen3	20220215gen3	Geneva	lémanique	15_02_2022	2022	wastewater	wastewater	B2	131
A81890_1	20220215lug1	20220215lug1	Ticino	Ticino	15_02_2022	2022	wastewater	wastewater	A	361
A81892_1	20220215lug3	20220215lug3	Ticino	Ticino	15_02_2022	2022	wastewater	wastewater	D	361
A81893_1	20220215lug4	20220215lug4	Ticino	Ticino	15_02_2022	2022	wastewater	wastewater	A	361
A81894_1	20220215sen1	20220215sen1	Bern	Mittelland	15_02_2022	2022	wastewater	wastewater	B2	131
A81895_1	20220215sen2	20220215sen2	Bern	Mittelland	15_02_2022	2022	wastewater	wastewater	D	7401
A81896_1	20220215sen3	20220215sen3	Bern	Mittelland	15_02_2022	2022	wastewater	wastewater	D	10
A81897_1	20220215sen4	20220215sen4	Bern	Mittelland	15_02_2022	2022	wastewater	wastewater	B2	73
A81898_1	20220215zur1	20220215zur1	Zurich	Zurich	15_02_2022	2022	wastewater	wastewater	A	10
A81900_1	20220215zur3	20220215zur3	Zurich	Zurich	15_02_2022	2022	wastewater	wastewater	A	656
A81901_1	20220215zur4	20220215zur4	Zurich	Zurich	15_02_2022	2022	wastewater	wastewater	B1	156
A81902_1	20220315alt1	20220315alt1	StGallen	Ostschweiz	15_03_2022	2022	wastewater	wastewater	A	2253
A81903_1	20220315alt2	20220315alt2	StGallen	Ostschweiz	15_03_2022	2022	wastewater	wastewater	D	na
A81904_1	20220315alt3	20220315alt3	StGallen	Ostschweiz	15_03_2022	2022	wastewater	wastewater	B2	131
A81905_1	20220315alt4	20220315alt4	StGallen	Ostschweiz	15_03_2022	2022	wastewater	wastewater	F	648
A81906_1	20220315chu1	20220315chu1	Graubunden	Ostschweiz	15_03_2022	2022	wastewater	wastewater	D	38
A81907_1	20220315chu2	20220315chu2	Graubunden	Ostschweiz	15_03_2022	2022	wastewater	wastewater	A	10
A81908_1	20220315chu3	20220315chu3	Graubunden	Ostschweiz	15_03_2022	2022	wastewater	wastewater	B2	104
A81909_1	20220315chu4	20220315chu4	Graubunden	Ostschweiz	15_03_2022	2022	wastewater	wastewater	D	38
A81910_1	20220315gen1	20220315gen1	Geneva	lémanique	15_03_2022	2022	wastewater	wastewater	B2	131
A81911_1	20220315gen2	20220315gen2	Geneva	lémanique	15_03_2022	2022	wastewater	wastewater	F	457
A81913_1	20220315gen4	20220315gen4	Geneva	lémanique	15_03_2022	2022	wastewater	wastewater	D	38
A81914_1	20220315lug1	20220315lug1	Ticino	Ticino	15_03_2022	2022	wastewater	wastewater	B2	131
A81916_1	20220315lug3	20220315lug3	Ticino	Ticino	15_03_2022	2022	wastewater	wastewater	D	31
A81917_1	20220315lug4	20220315lug4	Ticino	Ticino	15_03_2022	2022	wastewater	wastewater	A	10
A81918_1	20220315sen1	20220315sen1	Bern	Mittelland	15_03_2022	2022	wastewater	wastewater	A	2541
A81919_1	20220315sen2	20220315sen2	Bern	Mittelland	15_03_2022	2022	wastewater	wastewater	B2	na
A81920_1	20220315sen3	20220315sen3	Bern	Mittelland	15_03_2022	2022	wastewater	wastewater	A	4305
A81922_1	20220315zur1	20220315zur1	Zurich	Zurich	15_03_2022	2022	wastewater	wastewater	A	10
A81923_1	20220315zur2	20220315zur2	Zurich	Zurich	15_03_2022	2022	wastewater	wastewater	B2	131
A81924_1	20220315zur3	20220315zur3	Zurich	Zurich	15_03_2022	2022	wastewater	wastewater	B2	1193
A81925_1	20220315zur4	20220315zur4	Zurich	Zurich	15_03_2022	2022	wastewater	wastewater	D	1400
A81926_1	20220412alt1	20220412alt1	StGallen	Ostschweiz	12_04_2022	2022	wastewater	wastewater	B1	29
A81927_1	20220412alt2	20220412alt2	StGallen	Ostschweiz	12_04_2022	2022	wastewater	wastewater	A	93
A81928_1	20220412alt3	20220412alt3	StGallen	Ostschweiz	12_04_2022	2022	wastewater	wastewater	A	93
A81929_1	20220412alt4	20220412alt4	StGallen	Ostschweiz	12_04_2022	2022	wastewater	wastewater	A	10
A81930_1	20220412chu1	20220412chu1	Graubunden	Ostschweiz	12_04_2022	2022	wastewater	wastewater	B1	1196
A81931_1	20220412chu2	20220412chu2	Graubunden	Ostschweiz	12_04_2022	2022	wastewater	wastewater	A	744
A81932_1	20220412chu3	20220412chu3	Graubunden	Ostschweiz	12_04_2022	2022	wastewater	wastewater	D	69
A81933_1	20220412chu4	20220412chu4	Graubunden	Ostschweiz	12_04_2022	2022	wastewater	wastewater	D	69
A81934_1	20220412gen1	20220412gen1	Geneva	lémanique	12_04_2022	2022	wastewater	wastewater	B2	131
A81935_1	20220412gen2	20220412gen2	Geneva	lémanique	12_04_2022	2022	wastewater	wastewater	B2	131
A81936_1	20220412gen3	20220412gen3	Geneva	lémanique	12_04_2022	2022	wastewater	wastewater	F	12
A81937_1	20220412gen4	20220412gen4	Geneva	lémanique	12_04_2022	2022	wastewater	wastewater	A	226
A81938_1	20220412lug1	20220412lug1	Ticino	Ticino	12_04_2022	2022	wastewater	wastewater	D	69
A81940_1	20220412lug3	20220412lug3	Ticino	Ticino	12_04_2022	2022	wastewater	wastewater	B2	1193
A81941_1	20220412lug4	20220412lug4	Ticino	Ticino	12_04_2022	2022	wastewater	wastewater	B2	131
A81943_1	20220412sen2	20220412sen2	Bern	Mittelland	12_04_2022	2022	wastewater	wastewater	A	410
A81944_1	20220412sen3	20220412sen3	Bern	Mittelland	12_04_2022	2022	wastewater	wastewater	B2	131
A81945_1	20220412sen4	20220412sen4	Bern	Mittelland	12_04_2022	2022	wastewater	wastewater	B2	na
A81946_1	20220412zur1	20220412zur1	Zurich	Zurich	12_04_2022	2022	wastewater	wastewater	D	69
A81947_1	20220412zur2	20220412zur2	Zurich	Zurich	12_04_2022	2022	wastewater	wastewater	B2	1193
A81948_1	20220412zur3	20220412zur3	Zurich	Zurich	12_04_2022	2022	wastewater	wastewater	D	69
A81949_1	20220412zur4	20220412zur4	Zurich	Zurich	12_04_2022	2022	wastewater	wastewater	D	38
A81950_1	20220510alt1	20220510alt1	StGallen	Ostschweiz	10_05_2022	2022	wastewater	wastewater	B1	1431
A81951_1	20220510alt2	20220510alt2	StGallen	Ostschweiz	10_05_2022	2022	wastewater	wastewater	A	10
A81952_1	20220510alt3	20220510alt3	StGallen	Ostschweiz	10_05_2022	2022	wastewater	wastewater	B2	131
A81953_1	20220510alt4	20220510alt4	StGallen	Ostschweiz	10_05_2022	2022	wastewater	wastewater	D	38
A81954_1	20220510chu1	20220510chu1	Graubunden	Ostschweiz	10_05_2022	2022	wastewater	wastewater	D	38
A81955_1	20220510chu2	20220510chu2	Graubunden	Ostschweiz	10_05_2022	2022	wastewater	wastewater	B2	131
A81957_1	20220510chu3	20220510chu3	Graubunden	Ostschweiz	10_05_2022	2022	wastewater	wastewater	B2	131
A81958_1	20220510gen1	20220510gen1	Geneva	lémanique	10_05_2022	2022	wastewater	wastewater	D	2797
A81959_1	20220510gen2	20220510gen2	Geneva	lémanique	10_05_2022	2022	wastewater	wastewater	B2	131
A81960_1	20220510gen3	20220510gen3	Geneva	lémanique	10_05_2022	2022	wastewater	wastewater	A	10
A81961_1	20220510gen4	20220510gen4	Geneva	lémanique	10_05_2022	2022	wastewater	wastewater	B2	131
A81962_1	20220510lug1	20220510lug1	Ticino	Ticino	10_05_2022	2022	wastewater	wastewater	D	69
A81963_1	20220510lug2	20220510lug2	Ticino	Ticino	10_05_2022	2022	wastewater	wastewater	B2	131
A81964_1	20220510lug3	20220510lug3	Ticino	Ticino	10_05_2022	2022	wastewater	wastewater	D	na
A81970_1	20220510lug4	20220510lug4	Ticino	Ticino	10_05_2022	2022	wastewater	wastewater	B2	131
A81972_1	20220510sen2	20220510sen2	Bern	Mittelland	10_05_2022	2022	wastewater	wastewater	B2	131
A81973_1	20220510sen3	20220510sen3	Bern	Mittelland	10_05_2022	2022	wastewater	wastewater	B2	131
A81974_1	20220510sen4	20220510sen4	Bern	Mittelland	10_05_2022	2022	wastewater	wastewater	A	na
A81975_1	20220510zur1	20220510zur1	Zurich	Zurich	10_05_2022	2022	wastewater	wastewater	B2	1193
A81976_1	20220510zur2	20220510zur2	Zurich	Zurich	10_05_2022	2022	wastewater	wastewater	B2	131
A81978_1	20220510zur4	20220510zur4	Zurich	Zurich	10_05_2022	2022	wastewater	wastewater	B1	10955
A81979_1	20220607alt1	20220607alt1	StGallen	Ostschweiz	07_06_2022	2022	wastewater	wastewater	D	6746
A81980_1	20220607alt3	20220607alt3	StGallen	Ostschweiz	07_06_2022	2022	wastewater	wastewater	A	10
A81981_1	20220607alt5	20220607alt5	StGallen	Ostschweiz	07_06_2022	2022	wastewater	wastewater	E	753
A81982_1	20220607alt7	20220607alt7	StGallen	Ostschweiz	07_06_2022	2022	wastewater	wastewater	G	131
A81983_1	20220607alt9	20220607alt9	StGallen	Ostschweiz	07_06_2022	2022	wastewater	wastewater	D	38
A81984_1	20220607chu10	20220607chu10	Graubunden	Ostschweiz	07_06_2022	2022	wastewater	wastewater	A	216
A81985_1	20220607chu2	20220607chu2	Graubunden	Ostschweiz	07_06_2022	2022	wastewater	wastewater	D	38
A81986_1	20220607chu4	20220607chu4	Graubunden	Ostschweiz	07_06_2022	2022	wastewater	wastewater	B2	131
A81987_1	20220607chu6	20220607chu6	Graubunden	Ostschweiz	07_06_2022	2022	wastewater	wastewater	B2	1193
A81988_1	20220607chu8	20220607chu8	Graubunden	Ostschweiz	07_06_2022	2022	wastewater	wastewater	A	na
A81989_1	20220607gen1	20220607gen1	Geneva	lémanique	07_06_2022	2022	wastewater	wastewater	B2	131
A81990_1	20220607gen3	20220607gen3	Geneva	lémanique	07_06_2022	2022	wastewater	wastewater	A	7087
A81991_1	20220607gen5	20220607gen5	Geneva	lémanique	07_06_2022	2022	wastewater	wastewater	A	226
A81992_1	20220607gen7	20220607gen7	Geneva	lémanique	07_06_2022	2022	wastewater	wastewater	D	38
A81993_1	20220607gen9	20220607gen9	Geneva	lémanique	07_06_2022	2022	wastewater	wastewater	B2	1193
A81994_1	20220607lug1	20220607lug1	Ticino	Ticino	07_06_2022	2022	wastewater	wastewater	B2	131
A81995_1	20220607lug3	20220607lug3	Ticino	Ticino	07_06_2022	2022	wastewater	wastewater	D	69
A81996_1	20220607lug5	20220607lug5	Ticino	Ticino	07_06_2022	2022	wastewater	wastewater	A	361
A81997_1	20220607lug7	20220607lug7	Ticino	Ticino	07_06_2022	2022	wastewater	wastewater	B2	131
A81998_1	20220607lug9	20220607lug9	Ticino	Ticino	07_06_2022	2022	wastewater	wastewater	B2	131
A81999_1	20220607sen1	20220607sen1	Bern	Mittelland	07_06_2022	2022	wastewater	wastewater	D	131
A82000_1	20220607sen3	20220607sen3	Bern	Mittelland	07_06_2022	2022	wastewater	wastewater	B1	155
A82001_1	20220607sen5	20220607sen5	Bern	Mittelland	07_06_2022	2022	wastewater	wastewater	D	69
A82002_1	20220607sen7	20220607sen7	Bern	Mittelland	07_06_2022	2022	wastewater	wastewater	D	1193
A82003_1	20220607sen9	20220607sen9	Bern	Mittelland	07_06_2022	2022	wastewater	wastewater	B2	1193
A82004_1	20220607zur1	20220607zur1	Zurich	Zurich	07_06_2022	2022	wastewater	wastewater	B1	4681
A82005_1	20220607zur3	20220607zur3	Zurich	Zurich	07_06_2022	2022	wastewater	wastewater	G	657
A82006_1	20220607zur5	20220607zur5	Zurich	Zurich	07_06_2022	2022	wastewater	wastewater	D	7401
A82007_1	20220607zur7	20220607zur7	Zurich	Zurich	07_06_2022	2022	wastewater	wastewater	B1	4681
A82008_1	20220607zur9	20220607zur9	Zurich	Zurich	07_06_2022	2022	wastewater	wastewater	F	648
A82009_1	20220705alt1	20220705alt1	StGallen	Ostschweiz	05_07_2022	2022	wastewater	wastewater	D	38
A82010_1	20220705alt3	20220705alt3	StGallen	Ostschweiz	05_07_2022	2022	wastewater	wastewater	D	38
A82012_1	20220705alt7	20220705alt7	StGallen	Ostschweiz	05_07_2022	2022	wastewater	wastewater	D	38
A82013_1	20220705alt9	20220705alt9	StGallen	Ostschweiz	05_07_2022	2022	wastewater	wastewater	D	69
A82014_1	20220705chu1	20220705chu1	Graubunden	Ostschweiz	05_07_2022	2022	wastewater	wastewater	F	1722
A82015_1	20220705chu3	20220705chu3	Graubunden	Ostschweiz	05_07_2022	2022	wastewater	wastewater	A	10
A82017_1	20220705chu7	20220705chu7	Graubunden	Ostschweiz	05_07_2022	2022	wastewater	wastewater	A	6082
A82018_1	20220705chu9	20220705chu9	Graubunden	Ostschweiz	05_07_2022	2022	wastewater	wastewater	B2	10320
A82020_1	20220705gen3	20220705gen3	Geneva	lémanique	05_07_2022	2022	wastewater	wastewater	A	410
A82021_1	20220705gen5	20220705gen5	Geneva	lémanique	05_07_2022	2022	wastewater	wastewater	B1	5614
A82022_1	20220705gen7	20220705gen7	Geneva	lémanique	05_07_2022	2022	wastewater	wastewater	B1	1148
A82023_1	20220705sen5	20220705sen5	Bern	Mittelland	05_07_2022	2022	wastewater	wastewater	A	10
A82027_1	20220705lug7	20220705lug7	Ticino	Ticino	05_07_2022	2022	wastewater	wastewater	A	5264
A82028_1	20220705lug9	20220705lug9	Ticino	Ticino	05_07_2022	2022	wastewater	wastewater	D	349
A82030_1	20220705sen3	20220705sen3	Bern	Mittelland	05_07_2022	2022	wastewater	wastewater	D	69
A82032_1	20220705sen7	20220705sen7	Bern	Mittelland	05_07_2022	2022	wastewater	wastewater	D	69
A82033_1	20220705sen9	20220705sen9	Bern	Mittelland	05_07_2022	2022	wastewater	wastewater	D	5051
A82034_1	20220705zur1	20220705zur1	Zurich	Zurich	05_07_2022	2022	wastewater	wastewater	D	101
A82035_1	20220705zur3	20220705zur3	Zurich	Zurich	05_07_2022	2022	wastewater	wastewater	D	69
A82036_1	20220705zur5	20220705zur5	Zurich	Zurich	05_07_2022	2022	wastewater	wastewater	B1	58
A82037_1	20220705zur7	20220705zur7	Zurich	Zurich	05_07_2022	2022	wastewater	wastewater	B1	517
A82038_1	20220705zur9	20220705zur9	Zurich	Zurich	05_07_2022	2022	wastewater	wastewater	F	1722
A82039_1	20220802alt1	20220802alt1	StGallen	Ostschweiz	02_08_2022	2022	wastewater	wastewater	B2	131
A82040_1	20220802alt3	20220802alt3	StGallen	Ostschweiz	02_08_2022	2022	wastewater	wastewater	A	10
A82041_1	20220802alt5	20220802alt5	StGallen	Ostschweiz	02_08_2022	2022	wastewater	wastewater	B2	636
A82042_1	20220802alt7	20220802alt7	StGallen	Ostschweiz	02_08_2022	2022	wastewater	wastewater	F	648
A82043_1	20220802alt9	20220802alt9	StGallen	Ostschweiz	02_08_2022	2022	wastewater	wastewater	E	2792
A82044_1	20220802chu1	20220802chu1	Graubunden	Ostschweiz	02_08_2022	2022	wastewater	wastewater	A	773
A82045_1	20220802chu3	20220802chu3	Graubunden	Ostschweiz	02_08_2022	2022	wastewater	wastewater	B1	212
A82046_1	20220802chu5	20220802chu5	Graubunden	Ostschweiz	02_08_2022	2022	wastewater	wastewater	D	6958
A82047_1	20220802chu7	20220802chu7	Graubunden	Ostschweiz	02_08_2022	2022	wastewater	wastewater	A	744
A82048_1	20220802chu9	20220802chu9	Graubunden	Ostschweiz	02_08_2022	2022	wastewater	wastewater	B1	278
A82049_1	20220802gen1	20220802gen1	Geneva	lémanique	02_08_2022	2022	wastewater	wastewater	A	773
A82050_1	20220802gen3	20220802gen3	Geneva	lémanique	02_08_2022	2022	wastewater	wastewater	A	10
A82051_1	20220802gen5	20220802gen5	Geneva	lémanique	02_08_2022	2022	wastewater	wastewater	A	7588
A82052_1	20220802gen7	20220802gen7	Geneva	lémanique	02_08_2022	2022	wastewater	wastewater	A	43
A82053_1	20220802gen9	20220802gen9	Geneva	lémanique	02_08_2022	2022	wastewater	wastewater	A	8149
A82055_1	20220802lug3	20220802lug3	Ticino	Ticino	02_08_2022	2022	wastewater	wastewater	B1	2178
A82056_1	20220802lug5	20220802lug5	Ticino	Ticino	02_08_2022	2022	wastewater	wastewater	A	8149
A82057_1	20220802lug7	20220802lug7	Ticino	Ticino	02_08_2022	2022	wastewater	wastewater	A	635
A82058_1	20220802lug9	20220802lug9	Ticino	Ticino	02_08_2022	2022	wastewater	wastewater	A	na
A82060_1	20220802sen1	20220802sen1	Bern	Mittelland	02_08_2022	2022	wastewater	wastewater	B1	940
A82066_1	20220802sen3	20220802sen3	Bern	Mittelland	02_08_2022	2022	wastewater	wastewater	B2	131
A82067_1	20220802sen5	20220802sen5	Bern	Mittelland	02_08_2022	2022	wastewater	wastewater	D	405
A82068_1	20220802sen7	20220802sen7	Bern	Mittelland	02_08_2022	2022	wastewater	wastewater	A	226
A82069_1	20220802sen9	20220802sen9	Bern	Mittelland	02_08_2022	2022	wastewater	wastewater	D	38
A82070_1	20220802zur1	20220802zur1	Zurich	Zurich	02_08_2022	2022	wastewater	wastewater	A	540
A82071_1	20220802zur3	20220802zur3	Zurich	Zurich	02_08_2022	2022	wastewater	wastewater	F	1722
A82072_1	20220802zur5	20220802zur5	Zurich	Zurich	02_08_2022	2022	wastewater	wastewater	D	69
A82073_1	20220802zur7	20220802zur7	Zurich	Zurich	02_08_2022	2022	wastewater	wastewater	F	1722
A82074_1	20220802zur9	20220802zur9	Zurich	Zurich	02_08_2022	2022	wastewater	wastewater	D	38
A82075_1	20220830alt1	20220830alt1	StGallen	Ostschweiz	30_08_2022	2022	wastewater	wastewater	D	394
A82076_1	20220830alt3	20220830alt3	StGallen	Ostschweiz	30_08_2022	2022	wastewater	wastewater	B1	58
A82078_1	20220830alt7	20220830alt7	StGallen	Ostschweiz	30_08_2022	2022	wastewater	wastewater	D	69
A82079_1	20220830alt9	20220830alt9	StGallen	Ostschweiz	30_08_2022	2022	wastewater	wastewater	D	38
A82080_1	20220830chu1	20220830chu1	Graubunden	Ostschweiz	30_08_2022	2022	wastewater	wastewater	B2	131
A82081_1	20220830chu3	20220830chu3	Graubunden	Ostschweiz	30_08_2022	2022	wastewater	wastewater	B1	58
A82082_1	20220830chu5	20220830chu5	Graubunden	Ostschweiz	30_08_2022	2022	wastewater	wastewater	B2	131
A82083_1	20220830chu7	20220830chu7	Graubunden	Ostschweiz	30_08_2022	2022	wastewater	wastewater	A	617
A82084_1	20220830chu9	20220830chu9	Graubunden	Ostschweiz	30_08_2022	2022	wastewater	wastewater	A	617
A82085_1	20220830gen1	20220830gen1	Geneva	lémanique	30_08_2022	2022	wastewater	wastewater	B1	205
A82086_1	20220830gen3	20220830gen3	Geneva	lémanique	30_08_2022	2022	wastewater	wastewater	D	38
A82087_1	20220830gen5	20220830gen5	Geneva	lémanique	30_08_2022	2022	wastewater	wastewater	A	10
A82089_1	20220830gen9	20220830gen9	Geneva	lémanique	30_08_2022	2022	wastewater	wastewater	B2	1193
A82090_1	20220830lug1	20220830lug1	Ticino	Ticino	30_08_2022	2022	wastewater	wastewater	B2	131
A82091_1	20220830lug3	20220830lug3	Ticino	Ticino	30_08_2022	2022	wastewater	wastewater	B2	131
A82092_1	20220830lug5	20220830lug5	Ticino	Ticino	30_08_2022	2022	wastewater	wastewater	D	38
A82093_1	20220830lug7	20220830lug7	Ticino	Ticino	30_08_2022	2022	wastewater	wastewater	A	10
A82094_1	20220830lug9	20220830lug9	Ticino	Ticino	30_08_2022	2022	wastewater	wastewater	B2	131
A82095_1	20220830sen1	20220830sen1	Bern	Mittelland	30_08_2022	2022	wastewater	wastewater	B2	131
A82096_1	20220830sen3	20220830sen3	Bern	Mittelland	30_08_2022	2022	wastewater	wastewater	A	1324
A82097_1	20220830sen5	20220830sen5	Bern	Mittelland	30_08_2022	2022	wastewater	wastewater	B2	131
A82098_1	20220830sen7	20220830sen7	Bern	Mittelland	30_08_2022	2022	wastewater	wastewater	D	5051
A82099_1	20220830sen9	20220830sen9	Bern	Mittelland	30_08_2022	2022	wastewater	wastewater	B1	616
A82100_1	20220830zur1	20220830zur1	Zurich	Zurich	30_08_2022	2022	wastewater	wastewater	D	38
A82101_1	20220830zur3	20220830zur3	Zurich	Zurich	30_08_2022	2022	wastewater	wastewater	A	10
A82103_1	20220830zur7	20220830zur7	Zurich	Zurich	30_08_2022	2022	wastewater	wastewater	A	1286
A82104_1	20220830zur9	20220830zur9	Zurich	Zurich	30_08_2022	2022	wastewater	wastewater	B2	131
A82105_1	20220927alt1	20220927alt1	StGallen	Ostschweiz	27_09_2022	2022	wastewater	wastewater	A	10
A82106_1	20220927alt3	20220927alt3	StGallen	Ostschweiz	27_09_2022	2022	wastewater	wastewater	A	10
A82107_1	20220927alt5	20220927alt5	StGallen	Ostschweiz	27_09_2022	2022	wastewater	wastewater	B2	131
A82108_1	20220927alt7	20220927alt7	StGallen	Ostschweiz	27_09_2022	2022	wastewater	wastewater	A	10
A82109_1	20220927alt9	20220927alt9	StGallen	Ostschweiz	27_09_2022	2022	wastewater	wastewater	G	117
A82110_1	20220927chu1	20220927chu1	Graubunden	Ostschweiz	27_09_2022	2022	wastewater	wastewater	A	88
A82111_1	20220927chu3	20220927chu3	Graubunden	Ostschweiz	27_09_2022	2022	wastewater	wastewater	D	69
A82112_1	20220927chu5	20220927chu5	Graubunden	Ostschweiz	27_09_2022	2022	wastewater	wastewater	D	69
A82113_1	20220927chu7	20220927chu7	Graubunden	Ostschweiz	27_09_2022	2022	wastewater	wastewater	A	10
A82114_1	20220927chu9	20220927chu9	Graubunden	Ostschweiz	27_09_2022	2022	wastewater	wastewater	B1	58
A82116_1	20220927gen3	20220927gen3	Geneva	lémanique	27_09_2022	2022	wastewater	wastewater	B2	131
A82117_1	20220927gen5	20220927gen5	Geneva	lémanique	27_09_2022	2022	wastewater	wastewater	cryptic	1312
A82118_1	20220927gen7	20220927gen7	Geneva	lémanique	27_09_2022	2022	wastewater	wastewater	A	617
A82119_1	20220927gen9	20220927gen9	Geneva	lémanique	27_09_2022	2022	wastewater	wastewater	B1	5614
A82120_1	20220927lug1	20220927lug1	Ticino	Ticino	27_09_2022	2022	wastewater	wastewater	A	2041
A82121_1	20220927lug3	20220927lug3	Ticino	Ticino	27_09_2022	2022	wastewater	wastewater	A	10
A82122_1	20220927lug5	20220927lug5	Ticino	Ticino	27_09_2022	2022	wastewater	wastewater	A	1491
A82123_1	20220927lug7	20220927lug7	Ticino	Ticino	27_09_2022	2022	wastewater	wastewater	A	10
A82124_1	20220927lug9	20220927lug9	Ticino	Ticino	27_09_2022	2022	wastewater	wastewater	B2	131
A82125_1	20220927sen1	20220927sen1	Bern	Mittelland	27_09_2022	2022	wastewater	wastewater	B1	224
A82126_1	20220927sen3	20220927sen3	Bern	Mittelland	27_09_2022	2022	wastewater	wastewater	B1	224
A82127_1	20220927sen5	20220927sen5	Bern	Mittelland	27_09_2022	2022	wastewater	wastewater	A	1314
A82128_1	20220927sen7	20220927sen7	Bern	Mittelland	27_09_2022	2022	wastewater	wastewater	B1	224
A82129_1	20220927sen9	20220927sen9	Bern	Mittelland	27_09_2022	2022	wastewater	wastewater	F	1722
A82130_1	20220927zur1	20220927zur1	Zurich	Zurich	27_09_2022	2022	wastewater	wastewater	B1	58
A82131_1	20220927zur3	20220927zur3	Zurich	Zurich	27_09_2022	2022	wastewater	wastewater	D	69
A82132_1	20220927zur5	20220927zur5	Zurich	Zurich	27_09_2022	2022	wastewater	wastewater	B2	131
A82133_1	20220927zur7	20220927zur7	Zurich	Zurich	27_09_2022	2022	wastewater	wastewater	F	62
A82134_1	20220927zur9	20220927zur9	Zurich	Zurich	27_09_2022	2022	wastewater	wastewater	B1	40
A82135_1	20221025alt1	20221025alt1	StGallen	Ostschweiz	25_10_2022	2022	wastewater	wastewater	A	226
A82136_1	20221025alt3	20221025alt3	StGallen	Ostschweiz	25_10_2022	2022	wastewater	wastewater	B1	101
A82137_1	20221025alt5	20221025alt5	StGallen	Ostschweiz	25_10_2022	2022	wastewater	wastewater	G	1193
A82138_1	20221025alt7	20221025alt7	StGallen	Ostschweiz	25_10_2022	2022	wastewater	wastewater	A	10
A82139_1	20221025alt9	20221025alt9	StGallen	Ostschweiz	25_10_2022	2022	wastewater	wastewater	B1	4213
A82140_1	20221025chu1	20221025chu1	Graubunden	Ostschweiz	25_10_2022	2022	wastewater	wastewater	B2	2279
A82141_1	20221025chu3	20221025chu3	Graubunden	Ostschweiz	25_10_2022	2022	wastewater	wastewater	A	4981
A82142_1	20221025chu5	20221025chu5	Graubunden	Ostschweiz	25_10_2022	2022	wastewater	wastewater	A	10
A82143_1	20221025chu7	20221025chu7	Graubunden	Ostschweiz	25_10_2022	2022	wastewater	wastewater	F	1722
A82144_1	20221025chu9	20221025chu9	Graubunden	Ostschweiz	25_10_2022	2022	wastewater	wastewater	B1	58
A82145_1	20221025gen1	20221025gen1	Geneva	lémanique	25_10_2022	2022	wastewater	wastewater	D	1406
A82146_1	20221025gen3	20221025gen3	Geneva	lémanique	25_10_2022	2022	wastewater	wastewater	B1	616
A82147_1	20221025gen5	20221025gen5	Geneva	lémanique	25_10_2022	2022	wastewater	wastewater	A	10
A82148_1	20221025gen7	20221025gen7	Geneva	lémanique	25_10_2022	2022	wastewater	wastewater	E	219
A82149_1	20221025gen9	20221025gen9	Geneva	lémanique	25_10_2022	2022	wastewater	wastewater	D	2797
A82150_1	20221025lug1	20221025lug1	Ticino	Ticino	25_10_2022	2022	wastewater	wastewater	A	993
A82151_1	20221025lug3	20221025lug3	Ticino	Ticino	25_10_2022	2022	wastewater	wastewater	B2	131
A82152_1	20221025lug5	20221025lug5	Ticino	Ticino	25_10_2022	2022	wastewater	wastewater	F	12
A82154_1	20221025lug7	20221025lug7	Ticino	Ticino	25_10_2022	2022	wastewater	wastewater	E	219
A82156_1	20221025lug9	20221025lug9	Ticino	Ticino	25_10_2022	2022	wastewater	wastewater	A	993
A82162_1	20221025sen1	20221025sen1	Bern	Mittelland	25_10_2022	2022	wastewater	wastewater	D	69
A82163_1	20221025sen3	20221025sen3	Bern	Mittelland	25_10_2022	2022	wastewater	wastewater	unknown	131
A82164_1	20221025sen5	20221025sen5	Bern	Mittelland	25_10_2022	2022	wastewater	wastewater	D	69
A82165_1	20221025sen7	20221025sen7	Bern	Mittelland	25_10_2022	2022	wastewater	wastewater	B2	131
A82166_1	20221025sen9	20221025sen9	Bern	Mittelland	25_10_2022	2022	wastewater	wastewater	F	1722
A82167_1	20221025zur1	20221025zur1	Zurich	Zurich	25_10_2022	2022	wastewater	wastewater	B2	1193
A82168_1	20221025zur3	20221025zur3	Zurich	Zurich	25_10_2022	2022	wastewater	wastewater	A	10
A82169_1	20221025zur5	20221025zur5	Zurich	Zurich	25_10_2022	2022	wastewater	wastewater	B2	3172
A82170_1	20221025zur7	20221025zur7	Zurich	Zurich	25_10_2022	2022	wastewater	wastewater	B2	131
A82171_1	20221025zur9	20221025zur9	Zurich	Zurich	25_10_2022	2022	wastewater	wastewater	B2	131
A82172_1	20221122alt1	20221122alt1	StGallen	Ostschweiz	22_11_2022	2022	wastewater	wastewater	D	na
A82173_1	20221122alt3	20221122alt3	StGallen	Ostschweiz	22_11_2022	2022	wastewater	wastewater	B1	3580
A82174_1	20221122alt5	20221122alt5	StGallen	Ostschweiz	22_11_2022	2022	wastewater	wastewater	E	3036
A82176_1	20221122alt9	20221122alt9	StGallen	Ostschweiz	22_11_2022	2022	wastewater	wastewater	A	540
A82177_1	20221122chu1	20221122chu1	Graubunden	Ostschweiz	22_11_2022	2022	wastewater	wastewater	B1	58
A82178_1	20221122chu3	20221122chu3	Graubunden	Ostschweiz	22_11_2022	2022	wastewater	wastewater	A	656
A82180_1	20221122chu7	20221122chu7	Graubunden	Ostschweiz	22_11_2022	2022	wastewater	wastewater	B2	127
A82182_1	20221122gen1	20221122gen1	Geneva	lémanique	22_11_2022	2022	wastewater	wastewater	B2	131
A82183_1	20221122gen3	20221122gen3	Geneva	lémanique	22_11_2022	2022	wastewater	wastewater	D	6082
A82184_1	20221122gen5	20221122gen5	Geneva	lémanique	22_11_2022	2022	wastewater	wastewater	B1	409
A82185_1	20221122gen7	20221122gen7	Geneva	lémanique	22_11_2022	2022	wastewater	wastewater	A	46
A82186_1	20221122gen9	20221122gen9	Geneva	lémanique	22_11_2022	2022	wastewater	wastewater	G	130
A82188_1	20221122lug3	20221122lug3	Ticino	Ticino	22_11_2022	2022	wastewater	wastewater	D	38
A82189_1	20221122lug5	20221122lug5	Ticino	Ticino	22_11_2022	2022	wastewater	wastewater	B2	131
A82190_1	20221122lug7	20221122lug7	Ticino	Ticino	22_11_2022	2022	wastewater	wastewater	A	10
A82191_1	20221122lug9	20221122lug9	Ticino	Ticino	22_11_2022	2022	wastewater	wastewater	A	10
A82192_1	20221122sen1	20221122sen1	Bern	Mittelland	22_11_2022	2022	wastewater	wastewater	A	10
A82193_1	20221122sen3	20221122sen3	Bern	Mittelland	22_11_2022	2022	wastewater	wastewater	B1	155
A82194_1	20221122sen5	20221122sen5	Bern	Mittelland	22_11_2022	2022	wastewater	wastewater	F	354
A82195_1	20221122sen7	20221122sen7	Bern	Mittelland	22_11_2022	2022	wastewater	wastewater	F	1485
A82196_1	20221122sen9	20221122sen9	Bern	Mittelland	22_11_2022	2022	wastewater	wastewater	F	1485
A82198_1	20221122zur3	20221122zur3	Zurich	Zurich	22_11_2022	2022	wastewater	wastewater	B2	131
A82199_1	20221122zur5	20221122zur5	Zurich	Zurich	22_11_2022	2022	wastewater	wastewater	D	10
A82200_1	20221122zur7	20221122zur7	Zurich	Zurich	22_11_2022	2022	wastewater	wastewater	B2	1193
A82201_1	20221122zur9	20221122zur9	Zurich	Zurich	22_11_2022	2022	wastewater	wastewater	D	38
A82202_1	EOC1	20210106EOC1	Ticino	Ticino	06_01_2021	2021	human	clinics	D	38
A82203_1	EOC10	20220306EOC10	Ticino	Ticino	06_03_2022	2022	human	clinics	B2	131
A82204_1	EOC11	20220324EOC11	Ticino	Ticino	24_03_2022	2022	human	clinics	B2	131
A82205_1	EOC12	20220514EOC12	Ticino	Ticino	14_05_2022	2022	human	clinics	A	1598
A82206_1	EOC13	20220620EOC13	Ticino	Ticino	20_06_2022	2022	human	clinics	B2	131
A82207_1	EOC14	20220622EOC14	Ticino	Ticino	22_06_2022	2022	human	clinics	B2	131
A82208_1	EOC15	20220630EOC15	Ticino	Ticino	30_06_2022	2022	human	clinics	B2	131
A82209_1	EOC16	20221021EOC16	Ticino	Ticino	21_10_2022	2022	human	clinics	B2	131
A82210_1	EOC17	20221115EOC17	Ticino	Ticino	15_11_2022	2022	human	clinics	B2	131
A82212_1	EOC19	20221221EOC19	Ticino	Ticino	21_12_2022	2022	human	clinics	B2	1193
A82213_1	EOC2	20210218EOC2	Ticino	Ticino	18_02_2021	2021	human	clinics	B2	131
A82214_1	EOC3	20210424EOC3	Ticino	Ticino	24_04_2021	2021	human	clinics	B2	131
A82215_1	EOC4	20210613EOC4	Ticino	Ticino	13_06_2021	2021	human	clinics	A	617
A82216_1	EOC5	20210928EOC5	Ticino	Ticino	28_09_2021	2021	human	clinics	B2	131
A82217_1	EOC6	20211003EOC6	Ticino	Ticino	03_10_2021	2021	human	clinics	B2	131
A82218_1	EOC7	20211028EOC7	Ticino	Ticino	28_10_2021	2021	human	clinics	B2	131
A82219_1	EOC8	20211209EOC8	Ticino	Ticino	09_12_2021	2021	human	clinics	B2	1193
A82220_1	EOC9	20220201EOC9	Ticino	Ticino	01_02_2022	2022	human	clinics	B2	1193
A82221_1	KSGR1	20191106KSGR1	Graubunden	Ostschweiz	06_11_2019	2019	human	clinics	D	38
A82222_1	KSGR10	20211122KSGR10	Graubunden	Ostschweiz	22_11_2021	2021	human	clinics	D	38
A82223_1	KSGR11	20211122KSGR11	Graubunden	Ostschweiz	22_11_2021	2021	human	clinics	B2	131
A82224_1	KSGR12	20211127KSGR12	Graubunden	Ostschweiz	27_11_2021	2021	human	clinics	A	10
A82225_1	KSGR13	20211203KSGR13	Graubunden	Ostschweiz	03_12_2021	2021	human	clinics	E	57
A82226_1	KSGR14	20211216KSGR14	Graubunden	Ostschweiz	16_12_2021	2021	human	clinics	B2	131
A82227_1	KSGR15	20211216KSGR15	Graubunden	Ostschweiz	16_12_2021	2021	human	clinics	B2	131
A82228_1	KSGR16	20211230KSGR16	Graubunden	Ostschweiz	30_12_2021	2021	human	clinics	B2	73
A82230_1	KSGR18	20220131KSGR18	Graubunden	Ostschweiz	31_01_2022	2022	human	clinics	B2	131
A82231_1	KSGR19	20220207KSGR19	Graubunden	Ostschweiz	07_02_2022	2022	human	clinics	B2	131
A82232_1	KSGR2	20191227KSGR2	Graubunden	Ostschweiz	27_12_2019	2019	human	clinics	D	38
A82233_1	KSGR20	20220216KSGR20	Graubunden	Ostschweiz	16_02_2022	2022	human	clinics	A	450
A82235_1	KSGR22	20220301KSGR22	Graubunden	Ostschweiz	01_03_2022	2022	human	clinics	E	219
A82236_1	KSGR23	20220301KSGR23	Graubunden	Ostschweiz	01_03_2022	2022	human	clinics	B2	1859
A82237_1	KSGR24	20220314KSGR24	Graubunden	Ostschweiz	14_03_2022	2022	human	clinics	B2	131
A82238_1	KSGR25	20220317KSGR25	Graubunden	Ostschweiz	17_03_2022	2022	human	clinics	A	744
A82239_1	KSGR26	20220320KSGR26	Graubunden	Ostschweiz	20_03_2022	2022	human	clinics	B2	131
A82240_1	KSGR27	20220320KSGR27	Graubunden	Ostschweiz	20_03_2022	2022	human	clinics	B2	131
A82241_1	KSGR28	20220415KSGR28	Graubunden	Ostschweiz	15_04_2022	2022	human	clinics	B2	10320
A82242_1	KSGR29	20220420KSGR29	Graubunden	Ostschweiz	20_04_2022 19:15:39	2022	human	clinics	B2	131
A82243_1	KSGR3	20200831KSGR3	Graubunden	Ostschweiz	31_08_2020	2020	human	clinics	B2	1193
A82244_1	KSGR30	20220425KSGR30	Graubunden	Ostschweiz	25_04_2022	2022	human	clinics	B2	131
A82245_1	KSGR31	20220506KSGR31	Graubunden	Ostschweiz	06_05_2022	2022	human	clinics	B1	2179
A82246_1	KSGR32	20220509KSGR32	Graubunden	Ostschweiz	09_05_2022	2022	human	clinics	B2	131
A82248_1	KSGR34	20220512KSGR34	Graubunden	Ostschweiz	12_05_2022 12:47:40	2022	human	clinics	D	38
A82249_1	KSGR35	20220515KSGR35	Graubunden	Ostschweiz	15_05_2022 00:42:00	2022	human	clinics	F	648
A82252_1	KSGR36	20220527KSGR36	Graubunden	Ostschweiz	27_05_2022 20:32:04	2022	human	clinics	B2	131
A82258_1	KSGR37	20220529KSGR37	Graubunden	Ostschweiz	29_05_2022 18:18:00	2022	human	clinics	D	69
A82259_1	KSGR38	20220608KSGR38	Graubunden	Ostschweiz	08_06_2022 20:12:00	2022	human	clinics	D	361
A82260_1	KSGR39	20220609KSGR39	Graubunden	Ostschweiz	09_06_2022	2022	human	clinics	A	167
A82261_1	KSGR4	20201013KSGR4	Graubunden	Ostschweiz	13_10_2020	2020	human	clinics	B2	2279
A82262_1	KSGR40	20220615KSGR40	Graubunden	Ostschweiz	15_06_2022 18:31:00	2022	human	clinics	F	648
A82263_1	KSGR41	20220620KSGR41	Graubunden	Ostschweiz	20_06_2022	2022	human	clinics	F	648
A82264_1	KSGR42	20220628KSGR42	Graubunden	Ostschweiz	28_06_2022 21:35:00	2022	human	clinics	B2	131
A82265_1	KSGR43	20220630KSGR43	Graubunden	Ostschweiz	30_06_2022 08:52:51	2022	human	clinics	B2	131
A82266_1	KSGR44	20220630KSGR44	Graubunden	Ostschweiz	30_06_2022 19:36:21	2022	human	clinics	D	69
A82267_1	KSGR45	20220708KSGR45	Graubunden	Ostschweiz	08_07_2022	2022	human	clinics	B1	2178
A82268_1	KSGR46	20220715KSGR46	Graubunden	Ostschweiz	15_07_2022 10:00:00	2022	human	clinics	F	na
A82269_1	KSGR47	20220725KSGR47	Graubunden	Ostschweiz	25_07_2022	2022	human	clinics	B2	131
A82270_1	KSGR48	20220725KSGR48	Graubunden	Ostschweiz	25_07_2022	2022	human	clinics	B2	131
A82271_1	KSGR49	20220726KSGR49	Graubunden	Ostschweiz	26_07_2022 07:47:03	2022	human	clinics	B2	131
A82272_1	KSGR5	20211101KSGR5	Graubunden	Ostschweiz	01_11_2021 17:37:15	2021	human	clinics	D	69
A82273_1	KSGR50	20220805KSGR50	Graubunden	Ostschweiz	05_08_2022 09:48:41	2022	human	clinics	A	10
A82274_1	KSGR51	20220807KSGR51	Graubunden	Ostschweiz	07_08_2022 19:54:00	2022	human	clinics	B1	448
A82276_1	KSGR53	20220810KSGR53	Graubunden	Ostschweiz	10_08_2022 10:05:00	2022	human	clinics	B2	131
A82277_1	KSGR54	20220818KSGR54	Graubunden	Ostschweiz	18_08_2022 18:35:00	2022	human	clinics	B2	131
A82278_1	KSGR55	20220819KSGR55	Graubunden	Ostschweiz	19_08_2022	2022	human	clinics	D	10
A82279_1	KSGR56	20220823KSGR56	Graubunden	Ostschweiz	23_08_2022 12:17:59	2022	human	clinics	B2	95
A82280_1	KSGR57	20220825KSGR57	Graubunden	Ostschweiz	25_08_2022 11:19:47	2022	human	clinics	D	69
A82281_1	KSGR58	20220826KSGR58	Graubunden	Ostschweiz	26_08_2022 16:20:03	2022	human	clinics	B2	131
A82282_1	KSGR59	20220831KSGR59	Graubunden	Ostschweiz	31_08_2022 13:48:34	2022	human	clinics	B2	10320
A82283_1	KSGR6	20211109KSGR6	Graubunden	Ostschweiz	09_11_2021	2021	human	clinics	A	5295
A82284_1	KSGR60	20220906KSGR60	Graubunden	Ostschweiz	06_09_2022 01:40:06	2022	human	clinics	B2	131
A82285_1	KSGR61	20220914KSGR61	Graubunden	Ostschweiz	14_09_2022 22:18:34	2022	human	clinics	B2	131
A82286_1	KSGR62	20220915KSGR62	Graubunden	Ostschweiz	15_09_2022	2022	human	clinics	B2	131
A82287_1	KSGR63	20220919KSGR63	Graubunden	Ostschweiz	19_09_2022	2022	human	clinics	B2	1193
A82288_1	KSGR64	20220920KSGR64	Graubunden	Ostschweiz	20_09_2022	2022	human	clinics	F	na
A82289_1	KSGR65	20221003KSGR65	Graubunden	Ostschweiz	03_10_2022	2022	human	clinics	B2	na
A82290_1	KSGR66	20221007KSGR66	Graubunden	Ostschweiz	07_10_2022 16:30:00	2022	human	clinics	F	4553
A82291_1	KSGR67	20221010KSGR67	Graubunden	Ostschweiz	10_10_2022 12:00:00	2022	human	clinics	B2	131
A82292_1	KSGR68	20221016KSGR68	Graubunden	Ostschweiz	16_10_2022 12:09:09	2022	human	clinics	B2	2279
A82294_1	KSGR7	20211117KSGR7	Graubunden	Ostschweiz	17_11_2021	2021	human	clinics	B2	1722
A82295_1	KSGR70	20221019KSGR70	Graubunden	Ostschweiz	19_10_2022 19:46:00	2022	human	clinics	B2	na
A82297_1	KSGR72	20221104KSGR72	Graubunden	Ostschweiz	04_11_2022 10:41:10	2022	human	clinics	B2	8189
A82298_1	KSGR73	20221106KSGR73	Graubunden	Ostschweiz	06_11_2022 16:55:11	2022	human	clinics	D	69
A82299_1	KSGR74	20221121KSGR74	Graubunden	Ostschweiz	21_11_2022 12:02:00	2022	human	clinics	D	38
A82300_1	KSGR75	20221123KSGR75	Graubunden	Ostschweiz	23_11_2022 21:13:02	2022	human	clinics	B2	131
A82301_1	KSGR76	20221201KSGR76	Graubunden	Ostschweiz	01_12_2022 16:18:00	2022	human	clinics	D	69
A82302_1	KSGR77	20221207KSGR77	Graubunden	Ostschweiz	07_12_2022 14:30:00	2022	human	clinics	B2	na
A82303_1	MCL13	20211222MCL13	Fribourg	Mittelland	22_12_2021	2021	human	clinics	D	38
A82304_1	KSGR79	20221211KSGR79	Graubunden	Ostschweiz	11_12_2022 03:41:26	2022	human	clinics	B2	131
A82305_1	KSGR8	20211118KSGR8	Graubunden	Ostschweiz	18_11_2021 14:12:57	2021	human	clinics	B2	131
A82306_1	KSGR9	20211122KSGR9	Graubunden	Ostschweiz	22_11_2021	2021	human	clinics	D	38
A82307_1	MCL1	20211101MCL1	Bern	Mittelland	01_11_2021	2021	human	clinics	D	69
A82308_1	MCL10	20211207MCL10	Fribourg	Mittelland	07_12_2021	2021	human	clinics	A	744
A82309_1	MCL11	20211209MCL11	Fribourg	Mittelland	09_12_2021	2021	human	clinics	B1	6448
A82310_1	MCL12	20211211MCL12	Bern	Mittelland	11_12_2021	2021	human	clinics	B2	1193
A82312_1	MCL14	20211222MCL14	Bern	Mittelland	22_12_2021	2021	human	clinics	D	38
A82313_1	MCL15	20220129MCL15	Bern	Mittelland	29_01_2022	2022	human	clinics	B2	131
A82314_1	MCL16	20220217MCL16	Fribourg	Mittelland	17_02_2022	2022	human	clinics	B2	1193
A82315_1	MCL17	20220219MCL17	Bern	Mittelland	19_02_2022	2022	human	clinics	B2	131
A82316_1	MCL18	20220309MCL18	Bern	Mittelland	09_03_2022	2022	human	clinics	B2	1193
A82317_1	MCL19	20220310MCL19	Bern	Mittelland	10_03_2022	2022	human	clinics	B2	95
A82318_1	MCL2	20211103MCL2	Bern	Mittelland	03_11_2021	2021	human	clinics	B2	1193
A82319_1	MCL20	20220329MCL20	Bern	Mittelland	29_03_2022	2022	human	clinics	B2	1193
A82320_1	MCL21	20220401MCL21	Bern	Mittelland	01_04_2022	2022	human	clinics	F	62
A82322_1	MCL23	20220419MCL23	Fribourg	Mittelland	19_04_2022	2022	human	clinics	B1	2766
A82323_1	MCL24	20220502MCL24	Bern	Mittelland	02_05_2022	2022	human	clinics	B2	131
A82324_1	MCL25	20220507MCL25	Bern	Mittelland	07_05_2022	2022	human	clinics	B2	131
A82325_1	MCL26	20220513MCL26	Bern	Mittelland	13_05_2022	2022	human	clinics	B2	95
A82326_1	MCL27	20220517MCL27	Bern	Mittelland	17_05_2022	2022	human	clinics	F	648
A82327_1	MCL28	20220518MCL28	Fribourg	Mittelland	18_05_2022	2022	human	clinics	B2	131
A82328_1	MCL29	20220518MCL29	Bern	Mittelland	18_05_2022	2022	human	clinics	A	na
A82329_1	MCL3	20211103MCL3	Bern	Mittelland	03_11_2021	2021	human	clinics	A	10
A82330_1	MCL30	20220520MCL30	Bern	Mittelland	20_05_2022	2022	human	clinics	D	69
A82331_1	MCL31	20220527MCL31	Bern	Mittelland	27_05_2022	2022	human	clinics	B2	1193
A82332_1	MCL32	20220607MCL32	Fribourg	Mittelland	07_06_2022	2022	human	clinics	B2	131
A82333_1	MCL33	20220610MCL33	Bern	Mittelland	10_06_2022	2022	human	clinics	B2	1193
A82334_1	MCL34	20220611MCL34	Fribourg	Mittelland	11_06_2022	2022	human	clinics	B1	212
A82335_1	MCL35	20220704MCL35	Bern	Mittelland	04_07_2022	2022	human	clinics	D	3268
A82336_1	MCL36	20220715MCL36	Fribourg	Mittelland	15_07_2022	2022	human	clinics	B2	131
A82337_1	MCL37	20220809MCL37	Fribourg	Mittelland	09_08_2022	2022	human	clinics	B2	131
A82338_1	MCL38	20220818MCL38	Bern	Mittelland	18_08_2022	2022	human	clinics	B2	131
A82339_1	MCL39	20220820MCL39	Bern	Mittelland	20_08_2022	2022	human	clinics	A	10
A82340_1	MCL4	20211104MCL4	Bern	Mittelland	04_11_2021	2021	human	clinics	B2	131
A82341_1	MCL40	20220822MCL40	Bern	Mittelland	22_08_2022	2022	human	clinics	B2	131
A82342_1	MCL41	20220901MCL41	Fribourg	Mittelland	01_09_2022	2022	human	clinics	D	3268
A82343_1	MCL42	20220908MCL42	Bern	Mittelland	08_09_2022	2022	human	clinics	B2	131
A82344_1	MCL43	20220909MCL43	Bern	Mittelland	09_09_2022	2022	human	clinics	B2	1193
A82348_1	MCL45	20221013MCL45	Fribourg	Mittelland	13_10_2022	2022	human	clinics	B2	131
A82354_1	MCL46	20221103MCL46	Fribourg	Mittelland	03_11_2022	2022	human	clinics	A	44
A82355_1	MCL47	20221110MCL47	Solothurn	Ostschweiz	10_11_2022	2022	human	clinics	D	69
A82356_1	MCL48	20221112MCL48	Fribourg	Mittelland	12_11_2022	2022	human	clinics	F	12
A82357_1	MCL49	20221114MCL49	Bern	Mittelland	14_11_2022	2022	human	clinics	B2	131
A82358_1	MCL5	20211104MCL5	Bern	Mittelland	04_11_2021	2021	human	clinics	B2	1193
A82359_1	MCL50	20221117MCL50	Bern	Mittelland	17_11_2022	2022	human	clinics	B2	131
A82360_1	MCL51	20221122MCL51	Bern	Mittelland	22_11_2022	2022	human	clinics	B2	131
A82361_1	MCL52	20221122MCL52	Bern	Mittelland	22_11_2022	2022	human	clinics	G	131
A82363_1	MCL54	20221205MCL54	Fribourg	Mittelland	05_12_2022	2022	human	clinics	B2	131
A82364_1	MCL55	20221208MCL55	Bern	Mittelland	08_12_2022	2022	human	clinics	B1	154
A82365_1	MCL6	20211105MCL6	Fribourg	Mittelland	05_11_2021	2021	human	clinics	D	3268
A82366_1	MCL7	20211105MCL7	Fribourg	Mittelland	05_11_2021	2021	human	clinics	B2	131
A82368_1	MCL9	20211111MCL9	Bern	Mittelland	11_11_2021	2021	human	clinics	D	69
A82370_1	USB10	20211231USB10	Bern	Mittelland	31_12_2021	2021	human	clinics	D	405
A82372_1	USB12	20220114USB12	Bern	Mittelland	14_01_2022	2022	human	clinics	D	69
A82373_1	USB13	20220118USB13	Bern	Mittelland	18_01_2022	2022	human	clinics	B2	127
A82374_1	USB14	20220123USB14	Bern	Mittelland	23_01_2022	2022	human	clinics	A	6359
A82375_1	USB15	20220129USB15	Bern	Mittelland	29_01_2022	2022	human	clinics	D	69
A82376_1	USB17	20220212USB17	Bern	Mittelland	12_02_2022	2022	human	clinics	B2	131
A82378_1	USB19	20220221USB19	Bern	Mittelland	21_02_2022	2022	human	clinics	B2	131
A82380_1	USB20	20220228USB20	Bern	Mittelland	28_02_2022	2022	human	clinics	F	59
A82382_1	USB22	20220308USB22	Bern	Mittelland	08_03_2022	2022	human	clinics	B2	95
A82383_1	USB23	20220316USB23	Bern	Mittelland	16_03_2022	2022	human	clinics	D	69
A82384_1	USB24	20220323USB24	Bern	Mittelland	23_03_2022	2022	human	clinics	D	38
A82386_1	USB26	20220408USB26	Bern	Mittelland	08_04_2022	2022	human	clinics	B2	131
A82387_1	USB27	20220414USB27	Bern	Mittelland	14_04_2022	2022	human	clinics	B2	131
A82388_1	USB28	20220421USB28	Bern	Mittelland	21_04_2022	2022	human	clinics	B2	131
A82389_1	USB29	20220426USB29	Bern	Mittelland	26_04_2022	2022	human	clinics	B2	1193
A82390_1	USB3	20211115USB3	Bern	Mittelland	15_11_2021	2021	human	clinics	B2	131
A82391_1	USB30	20220505USB30	Bern	Mittelland	05_05_2022	2022	human	clinics	D	70
A82392_1	USB31	20220510USB31	Bern	Mittelland	10_05_2022	2022	human	clinics	B2	131
A82394_1	USB33	20220527USB33	Bern	Mittelland	27_05_2022	2022	human	clinics	B2	1193
A82395_1	USB34	20220603USB34	Bern	Mittelland	03_06_2022	2022	human	clinics	B2	131
A82396_1	USB35	20220611USB35	Bern	Mittelland	11_06_2022	2022	human	clinics	B2	131
A82397_1	USB36	20220617USB36	Bern	Mittelland	17_06_2022	2022	human	clinics	D	38
A82398_1	USB37	20220624USB37	Bern	Mittelland	24_06_2022	2022	human	clinics	B2	na
A82399_1	USB38	20220629USB38	Bern	Mittelland	29_06_2022	2022	human	clinics	B2	131
A82401_1	USB4	20211122USB4	Bern	Mittelland	22_11_2021	2021	human	clinics	B2	131
A82402_1	USB40	20220709USB40	Bern	Mittelland	09_07_2022	2022	human	clinics	B2	131
A82403_1	USB41	20220711USB41	Bern	Mittelland	11_07_2022	2022	human	clinics	B1	155
A82404_1	USB42	20220718USB42	Bern	Mittelland	18_07_2022	2022	human	clinics	B2	2279
A82405_1	USB43	20220725USB43	Bern	Mittelland	25_07_2022	2022	human	clinics	A	43
A82407_1	USB45	20220802USB45	Bern	Mittelland	02_08_2022	2022	human	clinics	B2	73
A82408_1	USB46	20220804USB46	Bern	Mittelland	04_08_2022	2022	human	clinics	F	12
A82409_1	USB47	20220811USB47	Bern	Mittelland	11_08_2022	2022	human	clinics	B2	131
A82410_1	USB48	20220819USB48	Bern	Mittelland	19_08_2022	2022	human	clinics	F	12
A82411_1	USB49	20220826USB49	Bern	Mittelland	26_08_2022	2022	human	clinics	B2	131
A82412_1	USB5	20211129USB5	Bern	Mittelland	29_11_2021	2021	human	clinics	D	362
A82413_1	USB50	20220829USB50	Bern	Mittelland	29_08_2022	2022	human	clinics	B2	131
A82414_1	USB51	20220906USB51	Bern	Mittelland	06_09_2022	2022	human	clinics	B2	131
A82415_1	USB52	20220914USB52	Bern	Mittelland	14_09_2022	2022	human	clinics	B2	11804
A82416_1	USB53	20220920USB53	Bern	Mittelland	20_09_2022	2022	human	clinics	B2	131
A82417_1	USB54	20220921USB54	Bern	Mittelland	21_09_2022	2022	human	clinics	A	398
A82418_1	USB55	20220929USB55	Bern	Mittelland	29_09_2022	2022	human	clinics	B2	357
A82419_1	USB56	20221006USB56	Bern	Mittelland	06_10_2022	2022	human	clinics	B2	131
A82420_1	USB57	20221013USB57	Bern	Mittelland	13_10_2022	2022	human	clinics	D	38
A82421_1	USB58	20221019USB58	Bern	Mittelland	19_10_2022	2022	human	clinics	B2	131
A82422_1	USB59	20221025USB59	Bern	Mittelland	25_10_2022	2022	human	clinics	B2	95
A82423_1	USB6	20211207USB6	Bern	Mittelland	07_12_2021	2021	human	clinics	B2	131
A82424_1	USB60	20221026USB60	Bern	Mittelland	26_10_2022	2022	human	clinics	D	38
A82425_1	USB61	20221027USB61	Bern	Mittelland	27_10_2022	2022	human	clinics	B2	95
A82426_1	USB62	20221028USB62	Bern	Mittelland	28_10_2022	2022	human	clinics	D	394
A82427_1	USB7	20211212USB7	Bern	Mittelland	12_12_2021	2021	human	clinics	B2	131
A82428_1	USB8	20211217USB8	Bern	Mittelland	17_12_2021	2021	human	clinics	A	2973
A82429_1	USB9	20211222USB9	Bern	Mittelland	22_12_2021	2021	human	clinics	A	88
A82430_1	USZ1	20221101USZ1	Zurich	Zurich	01_11_2022	2022	human	clinics	F	354
A82431_1	USZ10	20220301USZ10	Zurich	Zurich	01_03_2022	2022	human	clinics	B2	1161
A82432_1	USZ11	20220301USZ11	Zurich	Zurich	01_03_2022	2022	human	clinics	B2	131
A82433_1	USZ12	20220301USZ12	Zurich	Zurich	01_03_2022	2022	human	clinics	B1	205
A82434_1	USZ13	20220301USZ13	Zurich	Zurich	01_03_2022	2022	human	clinics	B2	131
A82435_1	USZ14	20220401USZ14	Zurich	Zurich	01_04_2022	2022	human	clinics	B2	131
A82436_1	USZ15	20220401USZ15	Zurich	Zurich	01_04_2022	2022	human	clinics	B2	131
A82438_1	USZ17	20220401USZ17	Zurich	Zurich	01_04_2022	2022	human	clinics	B2	404
A82439_1	USZ18	20220401USZ18	Zurich	Zurich	01_04_2022	2022	human	clinics	B1	156
A82440_1	USZ19	20220501USZ19	Zurich	Zurich	01_05_2022	2022	human	clinics	B2	73
A82443_1	USZ20	20220501USZ20	Zurich	Zurich	01_05_2022	2022	human	clinics	F	na
A82450_1	USZ21	20220501USZ21	Zurich	Zurich	01_05_2022	2022	human	clinics	B2	131
A82451_1	USZ22	20220501USZ22	Zurich	Zurich	01_05_2022	2022	human	clinics	B2	95
A82452_1	USZ23	20220501USZ23	Zurich	Zurich	01_05_2022	2022	human	clinics	D	69
A82453_1	USZ24	20220501USZ24	Zurich	Zurich	01_05_2022	2022	human	clinics	B2	131
A82454_1	USZ25	20220501USZ25	Zurich	Zurich	01_05_2022	2022	human	clinics	B2	1193
A82455_1	USZ26	20220501USZ26	Zurich	Zurich	01_05_2022	2022	human	clinics	B2	131
A82457_1	USZ28	20220601USZ28	Zurich	Zurich	01_06_2022	2022	human	clinics	G	10273
A82458_1	USZ29	20220601USZ29	Zurich	Zurich	01_06_2022	2022	human	clinics	B2	131
A82459_1	USZ3	20220201USZ3	Zurich	Zurich	01_02_2022	2022	human	clinics	F	648
A82460_1	USZ30	20220601USZ30	Zurich	Zurich	01_06_2022	2022	human	clinics	B2	131
A82461_1	USZ31	20220601USZ31	Zurich	Zurich	01_06_2022	2022	human	clinics	B2	127
A82462_1	USZ32	20220701USZ32	Zurich	Zurich	01_07_2022	2022	human	clinics	B2	131
A82464_1	USZ34	20220701USZ34	Zurich	Zurich	01_07_2022	2022	human	clinics	B2	131
A82465_1	USZ35	20220701USZ35	Zurich	Zurich	01_07_2022	2022	human	clinics	B2	1193
A82466_1	USZ36	20220801USZ36	Zurich	Zurich	01_08_2022	2022	human	clinics	B1	na
A82467_1	USZ37	20220801USZ37	Zurich	Zurich	01_08_2022	2022	human	clinics	B2	131
A82468_1	USZ38	20220901USZ38	Zurich	Zurich	01_09_2022	2022	human	clinics	B2	131
A82469_1	USZ39	20220901USZ39	Zurich	Zurich	01_09_2022	2022	human	clinics	B2	1193
A82470_1	USZ4	20220201USZ4	Zurich	Zurich	01_02_2022	2022	human	clinics	A	10
A82472_1	USZ41	20220901USZ41	Zurich	Zurich	01_09_2022	2022	human	clinics	A	na
A82473_1	USZ42	20221001USZ42	Zurich	Zurich	01_10_2022	2022	human	clinics	B2	1193
A82475_1	USZ44	20221101USZ44	Zurich	Zurich	01_11_2022	2022	human	clinics	B2	1193
A82476_1	USZ45	20221101USZ45	Zurich	Zurich	01_11_2022	2022	human	clinics	F	12
A82477_1	USZ46	20221101USZ46	Zurich	Zurich	01_11_2022	2022	human	clinics	F	1722
A82478_1	USZ47	20221101USZ47	Zurich	Zurich	01_11_2022	2022	human	clinics	B2	131
A82479_1	USZ48	20221101USZ48	Zurich	Zurich	01_11_2022	2022	human	clinics	B2	1193
A82480_1	USZ49	20221101USZ49	Zurich	Zurich	01_11_2022	2022	human	clinics	A	10
A82482_1	USZ50	20221101USZ50	Zurich	Zurich	01_11_2022	2022	human	clinics	D	69
A82483_1	USZ51	20221101USZ51	Zurich	Zurich	01_11_2022	2022	human	clinics	D	349
A82484_1	USZ52	20221101USZ52	Zurich	Zurich	01_11_2022	2022	human	clinics	B1	1431
A82485_1	USZ53	20221101USZ53	Zurich	Zurich	01_11_2022	2022	human	clinics	A	10
A82486_1	USZ54	20221201USZ54	Zurich	Zurich	01_12_2022	2022	human	clinics	D	69
A82487_1	USZ55	20221201USZ55	Zurich	Zurich	01_12_2022	2022	human	clinics	B2	131
A82488_1	USZ56	20221201USZ56	Zurich	Zurich	01_12_2022	2022	human	clinics	B1	666
A82489_1	USZ57	20221201USZ57	Zurich	Zurich	01_12_2022	2022	human	clinics	A	10
A82490_1	USZ58	20221201USZ58	Zurich	Zurich	01_12_2022	2022	human	clinics	B1	666
A82491_1	USZ59	20221201USZ59	Zurich	Zurich	01_12_2022	2022	human	clinics	B1	120
A82492_1	USZ6	20220201USZ6	Zurich	Zurich	01_02_2022	2022	human	clinics	B2	131
A82493_1	USZ60	20221201USZ60	Zurich	Zurich	01_12_2022	2022	human	clinics	B2	1193
A82494_1	USZ61	20221201USZ61	Zurich	Zurich	01_12_2022	2022	human	clinics	D	69
A82495_1	USZ62	20221201USZ62	Zurich	Zurich	01_12_2022	2022	human	clinics	D	10
A82496_1	USZ63	20221201USZ63	Zurich	Zurich	01_12_2022	2022	human	clinics	D	38
A82497_1	USZ64	20221201USZ64	Zurich	Zurich	01_12_2022	2022	human	clinics	G	1193
A82498_1	USZ65	20221201USZ65	Zurich	Zurich	01_12_2022	2022	human	clinics	D	38
A82499_1	USZ66	20221201USZ66	Zurich	Zurich	01_12_2022	2022	human	clinics	B2	131
A82500_1	USZ67	20221201USZ67	Zurich	Zurich	01_12_2022	2022	human	clinics	A	44
A82501_1	USZ68	20221201USZ68	Zurich	Zurich	01_12_2022	2022	human	clinics	D	69
A82502_1	USZ69	20221201USZ69	Zurich	Zurich	01_12_2022	2022	human	clinics	A	10
A82503_1	USZ7	20220201USZ7	Zurich	Zurich	01_02_2022	2022	human	clinics	B2	1193
A82504_1	USZ70	20221201USZ70	Zurich	Zurich	01_12_2022	2022	human	clinics	D	69
A82505_1	USZ71	20221201USZ71	Zurich	Zurich	01_12_2022	2022	human	clinics	B2	131
A82506_1	USZ72	20221201USZ72	Zurich	Zurich	01_12_2022	2022	human	clinics	D	69
A82507_1	USZ73	20230101USZ73	Zurich	Zurich	01_01_2023	2023	human	clinics	D	69
A82508_1	USZ74	20230101USZ74	Zurich	Zurich	01_01_2023	2023	human	clinics	B2	131
A82509_1	USZ75	20230101USZ75	Zurich	Zurich	01_01_2023	2023	human	clinics	A	10
A82511_1	USZ77	20230101USZ77	Zurich	Zurich	01_01_2023	2023	human	clinics	F	648
A82512_1	USZ78	20230101USZ78	Zurich	Zurich	01_01_2023	2023	human	clinics	B2	131
A82513_1	USZ79	20230101USZ79	Zurich	Zurich	01_01_2023	2023	human	clinics	B2	131
A82514_1	USZ8	20220301USZ8	Zurich	Zurich	01_03_2022	2022	human	clinics	A	88
A82515_1	USZ80	20230101USZ80	Zurich	Zurich	01_01_2023	2023	human	clinics	A	361
A82516_1	USZ81	20230101USZ81	Zurich	Zurich	01_01_2023	2023	human	clinics	B2	1193
A82517_1	USZ82	20230101USZ82	Zurich	Zurich	01_01_2023	2023	human	clinics	B2	131
A82518_1	USZ83	20230101USZ83	Zurich	Zurich	01_01_2023	2023	human	clinics	F	648
A82520_1	USZ85	20230101USZ85	Zurich	Zurich	01_01_2023	2023	human	clinics	D	69
A82521_1	USZ86	20230101USZ86	Zurich	Zurich	01_01_2023	2023	human	clinics	B2	131
A82522_1	USZ87	20230101USZ87	Zurich	Zurich	01_01_2023	2023	human	clinics	A	na
A82523_1	USZ88	20230101USZ88	Zurich	Zurich	01_01_2023	2023	human	clinics	B2	1193
A82524_1	USZ89	20230101USZ89	Zurich	Zurich	01_01_2023	2023	human	clinics	A	10
A82525_1	USZ9	20220301USZ9	Zurich	Zurich	01_03_2022	2022	human	clinics	B1	1196
A82526_1	ZLMSG1	20220508ZLMSG1	StGallen	Ostschweiz	08_05_2022	2022	human	clinics	B2	131
A82527_1	ZLMSG10	20221007ZLMSG10	StGallen	Ostschweiz	07_10_2022	2022	human	clinics	B2	131
A82528_1	ZLMSG11	20221010ZLMSG11	StGallen	Ostschweiz	10_10_2022	2022	human	clinics	B2	636
A82529_1	ZLMSG12	20221124ZLMSG12	StGallen	Ostschweiz	24_11_2022	2022	human	clinics	B2	131
A82530_1	ZLMSG13	20221220ZLMSG13	StGallen	Ostschweiz	20_12_2022	2022	human	clinics	B2	131
A82531_1	ZLMSG2	20220709ZLMSG2	StGallen	Ostschweiz	09_07_2022	2022	human	clinics	B1	2178
A82532_1	ZLMSG3	20220716ZLMSG3	StGallen	Ostschweiz	16_07_2022	2022	human	clinics	B2	131
A82533_1	ZLMSG4	20220717ZLMSG4	StGallen	Ostschweiz	17_07_2022	2022	human	clinics	G	130
A82534_1	ZLMSG5	20220719ZLMSG5	StGallen	Ostschweiz	19_07_2022	2022	human	clinics	G	130
A82535_1	ZLMSG6	20220808ZLMSG6	StGallen	Ostschweiz	08_08_2022	2022	human	clinics	B2	131
A82536_1	ZLMSG7	20220906ZLMSG7	StGallen	Ostschweiz	06_09_2022	2022	human	clinics	G	130
A82538_1	ZLMSG8	20220917ZLMSG8	StGallen	Ostschweiz	17_09_2022	2022	human	clinics	B1	167
A82540_1	ZLMSG9	20220919ZLMSG9	StGallen	Ostschweiz	19_09_2022	2022	human	clinics	B2	73
A86783_1	L1	20211104L1	Luzern	Zentralschweiz	04_11_2021	2021	cow	cattle	B1	56
A86784_1	L2	20211109L2	StGallen	Ostschweiz	09_11_2021	2021	cow	cattle	B1	5236
A86785_1	L3	20211114L3	Appenzell_Innerrhoden	Ostschweiz	14_11_2021	2021	cow	cattle	A	744
A86786_1	L4	20211203L4	Bern	Mittelland	03_12_2021	2021	cow	cattle	B1	56
A86787_1	L5	20220103L5	Bern	Mittelland	03_01_2022	2022	cow	cattle	B1	3232
A86788_1	L6	20220112L6	Bern	Mittelland	12_01_2022	2022	cow	cattle	B1	56
A86789_1	L7	20220207L7	Bern	Mittelland	07_02_2022	2022	cow	cattle	G	117
A86791_1	L9	20220222L9	Bern	Mittelland	22_02_2022	2022	cow	cattle	B1	5751
A86792_1	L10	20220222L10	Bern	Mittelland	22_02_2022	2022	cow	cattle	B1	5751
A86793_1	L11	20220224L11	Bern	Mittelland	24_02_2022	2022	cow	cattle	D	362
A86794_1	L12	20220307L12	Schwyz	Zentralschweiz	07_03_2022	2022	cow	cattle	E	57
A86795_1	L13	20220317L13	Schwyz	Zentralschweiz	17_03_2022	2022	cow	cattle	A	2035
A86796_1	L14	20220322L14	Bern	Mittelland	22_03_2022	2022	cow	cattle	B1	58
A86797_1	L15	20220406L15	Solothurn	Ostschweiz	06_04_2022	2022	cow	cattle	F	3910
A86798_1	L16	20221129L16	Appenzell_Innerrhoden	Ostschweiz	29_11_2022	2022	cow	cattle	D	69
A86799_1	L17	20221129L17	Appenzell_Innerrhoden	Ostschweiz	29_11_2022	2022	cow	cattle	D	1590
A86800_1	L18r1	20230104L18r1	Solothurn	Ostschweiz	04_01_2023	2023	cow	cattle	B1	58
A86801_1	L18r2	20230104L18r2	Solothurn	Ostschweiz	04_01_2023	2023	cow	cattle	B1	58
A86802_1	L18r3	20230104L18r3	Solothurn	Ostschweiz	04_01_2023	2023	cow	cattle	B1	58
A86803_1	L19r1	20221228L19r1	Solothurn	Ostschweiz	28_12_2022	2022	cow	cattle	B1	58
A86804_1	L19r2	20221228L19r2	Solothurn	Ostschweiz	28_12_2022	2022	cow	cattle	B1	58
A86805_1	L19r3	20221228L19r3	Solothurn	Ostschweiz	28_12_2022	2022	cow	cattle	B1	58
A86806_1	L20r1	20230214L20r1	Basel_City	Nordwestschweiz	14_02_2023	2023	cow	cattle	B1	1079
A86807_1	L20r2	20230214L20r2	Basel_City	Nordwestschweiz	14_02_2023	2023	cow	cattle	B1	1079
A86808_1	L20r3	20230214L20r3	Basel_City	Nordwestschweiz	14_02_2023	2023	cow	cattle	B1	1079
A86809_1	W1r1	20221205W1r1	Bern	Mittelland	05_12_2022	2022	wild boar	wildlife	A	165
A86810_1	W1r2	20221205W1r2	Bern	Mittelland	05_12_2022	2022	wild boar	wildlife	A	165
A86811_1	W1r3	20221205W1r3	Bern	Mittelland	05_12_2022	2022	wild boar	wildlife	A	165
A86812_1	W2r1	20230104W2r1	Wallis	lémanique	04_01_2023	2023	deer	wildlife	B1	517
A86815_1	W3r1	20230120W3r1	Zurich	Zurich	20_01_2023	2023	fox	wildlife	A	10
A86816_1	W3r2	20230120W3r2	Zurich	Zurich	20_01_2023	2023	fox	wildlife	A	10
A86817_1	W3r3	20230120W3r3	Zurich	Zurich	20_01_2023	2023	fox	wildlife	A	10
A86822_1	W5r2	20230204W5r2	AUS	Ostschweiz	04_02_2023	2023	crow	wildlife	A	8149
A86823_1	W5r3	20230204W5r3	AUS	Ostschweiz	04_02_2023	2023	crow	wildlife	F	648
A86827_1	W7r1	20230220W7r1	StGallen	Ostschweiz	20_02_2023	2023	black_headed_gull	wildlife	cryptic	5584
A86828_1	W7r2	20230220W7r2	StGallen	Ostschweiz	20_02_2023	2023	black_headed_gull	wildlife	cryptic	5584
A86829_1	W7r3	20230220W7r3	StGallen	Ostschweiz	20_02_2023	2023	black_headed_gull	wildlife	cryptic	5584
A86830_1	W8r1	20230223W8r1	Ticino	Ticino	23_02_2023	2023	fox	wildlife	D	38
A86831_1	W8r2	20230223W8r2	Ticino	Ticino	23_02_2023	2023	fox	wildlife	E	38
A86832_1	W8r3	20230223W8r3	Ticino	Ticino	23_02_2023	2023	fox	wildlife	E	38
A86833_1	W9r1	20230228W9r1	StGallen	Ostschweiz	28_02_2023	2023	fox	wildlife	A	10
A86834_1	W9r2	20230228W9r2	StGallen	Ostschweiz	28_02_2023	2023	fox	wildlife	A	10
A86835_1	W9r3	20230228W9r3	StGallen	Ostschweiz	28_02_2023	2023	fox	wildlife	A	10
A86836_1	W10r1	20230319W10r1	Zurich	Zurich	19_03_2023	2023	black_headed_gull	wildlife	B2	131
A86837_1	W10r2	20230319W10r2	Zurich	Zurich	19_03_2023	2023	black_headed_gull	wildlife	B2	131
A86838_1	W10r3	20230319W10r3	Zurich	Zurich	19_03_2023	2023	black_headed_gull	wildlife	B2	131
A86846_1	W13r2	20230504W13r2	Zurich	Zurich	04_05_2023	2023	duck	wildlife	B1	224
A86847_1	W13r3	20230504W13r3	Zurich	Zurich	04_05_2023	2023	duck	wildlife	A	2690
A86848_1	W14r1	20230515W14r1	Zurich	Zurich	15_05_2023	2023	duck	wildlife	D	38
A86849_1	W14r2	20230515W14r2	Zurich	Zurich	15_05_2023	2023	duck	wildlife	D	38
A86850_1	W14r3	20230515W14r3	Zurich	Zurich	15_05_2023	2023	duck	wildlife	D	38
A86851_1	W15r1	20230601W15r1	Graubunden	Ostschweiz	01_06_2023	2023	fox	wildlife	B1	2307
A86852_1	W15r2	20230601W15r2	Graubunden	Ostschweiz	01_06_2023	2023	fox	wildlife	D	2307
A86853_1	W15r3	20230601W15r3	Graubunden	Ostschweiz	01_06_2023	2023	fox	wildlife	B1	2307
A86854_1	USZinv1	20220225USZinv1	Zurich	Zurich	25_02_2022	2022	human	clinics	B2	131
A86855_1	USZinv2	20220308USZinv2	Zurich	Zurich	08_03_2022	2022	human	clinics	A	48
A86856_1	USZinv3	20220331USZinv3	Zurich	Zurich	31_03_2022	2022	human	clinics	B2	131
A86857_1	USZinv4	20220511USZinv4	Zurich	Zurich	11_05_2022	2022	human	clinics	B1	971
A86858_1	USZinv5	20220514USZinv5	Zurich	Zurich	14_05_2022	2022	human	clinics	D	7401
A86859_1	USZinv6	20220515USZinv6	Zurich	Zurich	15_05_2022	2022	human	clinics	B2	95
A86860_1	USZinv7	20220518USZinv7	Zurich	Zurich	18_05_2022	2022	human	clinics	A	10
A86861_1	USZinv8	20220518USZinv8	Zurich	Zurich	18_05_2022	2022	human	clinics	B1	448
A86863_1	USZinv10	20220519USZinv10	Zurich	Zurich	19_05_2022	2022	human	clinics	A	10
A86864_1	USZinv11	20220519USZinv11	Zurich	Zurich	19_05_2022	2022	human	clinics	B1	448
A86865_1	USZinv12	20220817USZinv12	Zurich	Zurich	17_08_2022	2022	human	clinics	B2	131
A86867_1	USZinv14	20221106USZinv14	Zurich	Zurich	06_11_2022	2022	human	clinics	B2	1193
A86905_1	20211123gen4	20211123gen4	Geneva	lémanique	23_11_2021	2021	wastewater	wastewater	B2	131
A86906_1	20220215lug2	20220215lug2	Ticino	Ticino	15_02_2022	2022	wastewater	wastewater	D	38
A86907_1	20220215zur2	20220215zur2	Zurich	Zurich	15_02_2022	2022	wastewater	wastewater	B2	131
A86908_1	20220510zur3	20220510zur3	Zurich	Zurich	10_05_2022	2022	wastewater	wastewater	B2	131
A86910_1	20221122chu5	20221122chu5	Graubunden	Ostschweiz	22_11_2022	2022	wastewater	wastewater	F	8881
A86911_1	20221122lug1	20221122Lug1	Ticino	Ticino	22_11_2022	2022	wastewater	wastewater	B2	131
A86912_1	KSGR69	20221016KSGR69	Graubunden	Ostschweiz	16_10_2022 15:38:00	2022	human	clinics	A	10
A86913_1	USB11	20220107USB11	Bern	Mittelland	07_01_2022	2022	human	clinics	D	69
A86914_1	USB2	20211108USB2	Bern	Mittelland	08_11_2021	2021	human	clinics	A	8867
A86915_1	USZ84	20230101USZ84	Zurich	Zurich	01_01_2023	2023	human	clinics	B2	131
A86920_1	20220705lug6	20220705lug6	Ticino	Ticino	05_07_2022	2022	wastewater	wastewater	A	5264
A86921_1	20220802lug2	20220802lug2	Ticino	Ticino	02_08_2022	2022	wastewater	wastewater	A	1139
A86922_1	20220830alt6	20220830alt6	StGallen	Ostschweiz	30_08_2022	2022	wastewater	wastewater	D	38
A86923_1	20220830gen8	20220830gen8	Geneva	lémanique	30_08_2022	2022	wastewater	wastewater	F	648
A86924_1	20220830zur6	20220830zur6	Zurich	Zurich	30_08_2022	2022	wastewater	wastewater	B1	155
A86925_1	20221122chu10	20221122chu10	Graubunden	Ostschweiz	22_11_2022	2022	wastewater	wastewater	A	410
A86926_1	20221122zur2	20221122zur2	Zurich	Zurich	22_11_2022	2022	wastewater	wastewater	B1	58
A86927_1	20231029chu1	20231029chu1	Graubunden	Ostschweiz	29_10_2023	2023	wastewater	wastewater	A	10
A86928_1	20231029chu2	20231029chu2	Graubunden	Ostschweiz	29_10_2023	2023	wastewater	wastewater	A	10
A86929_1	20231029chu3	20231029chu3	Graubunden	Ostschweiz	29_10_2023	2023	wastewater	wastewater	A	167
A86930_1	20231029chu4	20231029chu4	Graubunden	Ostschweiz	29_10_2023	2023	wastewater	wastewater	A	10
A86931_1	20231029chu5	20231029chu5	Graubunden	Ostschweiz	29_10_2023	2023	wastewater	wastewater	A	10
A86932_1	20231029zur1	20231029zur1	Zurich	Zurich	29_10_2023	2023	wastewater	wastewater	B1	642
A86933_1	20231029zur2	20231029zur2	Zurich	Zurich	29_10_2023	2023	wastewater	wastewater	D	na
A86934_1	20231029zur3	20231029zur3	Zurich	Zurich	29_10_2023	2023	wastewater	wastewater	B1	58
A86935_1	20231029zur4	20231029zur4	Zurich	Zurich	29_10_2023	2023	wastewater	wastewater	B2	131
A86936_1	20231029zur5	20231029zur5	Zurich	Zurich	29_10_2023	2023	wastewater	wastewater	B1	5614
A86937_1	20231030lug1	20231030lug1	Ticino	Ticino	29_10_2023	2023	wastewater	wastewater	B2	131
A86938_1	20231030lug2	20231030lug2	Ticino	Ticino	29_10_2023	2023	wastewater	wastewater	D	69
A86939_1	20231030lug3	20231030lug3	Ticino	Ticino	29_10_2023	2023	wastewater	wastewater	B2	1193
A86940_1	20231030lug4	20231030lug4	Ticino	Ticino	29_10_2023	2023	wastewater	wastewater	A	540
A86941_1	20231030lug5	20231030lug5	Ticino	Ticino	29_10_2023	2023	wastewater	wastewater	B1	2179
A86942_1	20231030sen1	20231030sen1	Bern	Mittelland	29_10_2023	2023	wastewater	wastewater	D	69
A86943_1	20231030sen2	20231030sen2	Bern	Mittelland	29_10_2023	2023	wastewater	wastewater	D	69
A86944_1	20231030sen3	20231030sen3	Bern	Mittelland	29_10_2023	2023	wastewater	wastewater	D	38
A86945_1	20231030sen4	20231030sen4	Bern	Mittelland	29_10_2023	2023	wastewater	wastewater	D	69
A86947_1	20231030alt1	20231030alt1	StGallen	Ostschweiz	29_10_2023	2023	wastewater	wastewater	B2	131
A86948_1	20231030alt2	20231030alt2	StGallen	Ostschweiz	29_10_2023	2023	wastewater	wastewater	B1	295
A86949_1	20231030alt3	20231030alt3	StGallen	Ostschweiz	29_10_2023	2023	wastewater	wastewater	D	10936
A86950_1	20231030alt4	20231030alt4	StGallen	Ostschweiz	29_10_2023	2023	wastewater	wastewater	B1	295
A86951_1	20231030alt5	20231030alt5	StGallen	Ostschweiz	29_10_2023	2023	wastewater	wastewater	B2	1193
A86952_1	20231031gen1	20231031gen1	Geneva	lémanique	29_10_2023	2023	wastewater	wastewater	B2	998
A86954_1	20231031gen3	20231031gen3	Geneva	lémanique	29_10_2023	2023	wastewater	wastewater	B2	131
A86955_1	20231031gen4	20231031gen4	Geneva	lémanique	29_10_2023	2023	wastewater	wastewater	G	131
A86956_1	20231031gen5	20231031gen5	Geneva	lémanique	29_10_2023	2023	wastewater	wastewater	A	226

## Sheet: TableS5
Phylogroup	Number (percentage %) of total isolates	Number (percentage %) of clinical isolates	Number (percentage %) of cattle isolates	Number (percentage %) of wastewater isolates	Number (percentage %) of wildlife isolates
A	162 (21.3%)	35 (11.6%)	2 (8%)	114 (28.1%)	11 (37.9%)
B1	92 (12.1%)	21 (7%)	17 (68%)	50 (12.3%)	4 (13.8%)
B2	279 (36.6%)	169 (56%)	0 (0%)	107 (26.4%)	3 (10.3%)
D	153 (20.1%)	50 (16.6%)	3 (12%)	95 (23.4%)	5 (17.2%)
E	10 (1.3%)	2 (0.7%)	1 (4%)	5 (1.2%)	2 (6.9%)
F	48 (6.3%)	19 (6.3%)	1 (4%)	27 (6.7%)	1 (3.4%)
G	13 (1.7%)	6 (2%)	1 (4%)	6 (1.5%)	0 (0%)
cryptic	4 (0.5%)	0 (0%)	0 (0%)	1 (0.2%)	3 (10.3%)
unknown	1 (0.1%)	0 (0%)	0 (0%)	1 (0.2%)	0 (0%)

## Sheet: TableS6
SequenceType	Number (percentage %) of total isolates	Number (percentage %) of clinical isolates	Number (percentage %) of cattle isolates	Number (percentage %) of wastewater isolates	Number (percentage %) of wildlife isolates
12116	1 (0.1%)	0 (0%)	0 (0%)	1 (0.2%)	0 (0%)
11804	1 (0.1%)	1 (0.3%)	0 (0%)	0 (0%)	0 (0%)
10955	1 (0.1%)	0 (0%)	0 (0%)	1 (0.2%)	0 (0%)
10936	1 (0.1%)	0 (0%)	0 (0%)	1 (0.2%)	0 (0%)
10320	3 (0.4%)	2 (0.7%)	0 (0%)	1 (0.2%)	0 (0%)
10273	1 (0.1%)	1 (0.3%)	0 (0%)	0 (0%)	0 (0%)
8881	1 (0.1%)	0 (0%)	0 (0%)	1 (0.2%)	0 (0%)
8867	1 (0.1%)	1 (0.3%)	0 (0%)	0 (0%)	0 (0%)
8189	1 (0.1%)	1 (0.3%)	0 (0%)	0 (0%)	0 (0%)
8149	3 (0.4%)	0 (0%)	0 (0%)	2 (0.5%)	1 (3.4%)
7588	1 (0.1%)	0 (0%)	0 (0%)	1 (0.2%)	0 (0%)
7401	3 (0.4%)	1 (0.3%)	0 (0%)	2 (0.5%)	0 (0%)
7087	1 (0.1%)	0 (0%)	0 (0%)	1 (0.2%)	0 (0%)
6958	1 (0.1%)	0 (0%)	0 (0%)	1 (0.2%)	0 (0%)
6746	1 (0.1%)	0 (0%)	0 (0%)	1 (0.2%)	0 (0%)
6448	1 (0.1%)	1 (0.3%)	0 (0%)	0 (0%)	0 (0%)
6359	1 (0.1%)	1 (0.3%)	0 (0%)	0 (0%)	0 (0%)
6082	2 (0.3%)	0 (0%)	0 (0%)	2 (0.5%)	0 (0%)
5751	2 (0.3%)	0 (0%)	2 (8%)	0 (0%)	0 (0%)
5614	3 (0.4%)	0 (0%)	0 (0%)	3 (0.7%)	0 (0%)
5584	3 (0.4%)	0 (0%)	0 (0%)	0 (0%)	3 (10.3%)
5295	1 (0.1%)	1 (0.3%)	0 (0%)	0 (0%)	0 (0%)
5264	2 (0.3%)	0 (0%)	0 (0%)	2 (0.5%)	0 (0%)
5236	1 (0.1%)	0 (0%)	1 (4%)	0 (0%)	0 (0%)
5051	2 (0.3%)	0 (0%)	0 (0%)	2 (0.5%)	0 (0%)
4981	1 (0.1%)	0 (0%)	0 (0%)	1 (0.2%)	0 (0%)
4681	2 (0.3%)	0 (0%)	0 (0%)	2 (0.5%)	0 (0%)
4553	1 (0.1%)	1 (0.3%)	0 (0%)	0 (0%)	0 (0%)
4305	1 (0.1%)	0 (0%)	0 (0%)	1 (0.2%)	0 (0%)
4213	1 (0.1%)	0 (0%)	0 (0%)	1 (0.2%)	0 (0%)
3910	1 (0.1%)	0 (0%)	1 (4%)	0 (0%)	0 (0%)
3580	1 (0.1%)	0 (0%)	0 (0%)	1 (0.2%)	0 (0%)
3268	4 (0.5%)	3 (1%)	0 (0%)	1 (0.2%)	0 (0%)
3232	1 (0.1%)	0 (0%)	1 (4%)	0 (0%)	0 (0%)
3172	1 (0.1%)	0 (0%)	0 (0%)	1 (0.2%)	0 (0%)
3036	1 (0.1%)	0 (0%)	0 (0%)	1 (0.2%)	0 (0%)
2973	1 (0.1%)	1 (0.3%)	0 (0%)	0 (0%)	0 (0%)
2797	2 (0.3%)	0 (0%)	0 (0%)	2 (0.5%)	0 (0%)
2792	1 (0.1%)	0 (0%)	0 (0%)	1 (0.2%)	0 (0%)
2766	1 (0.1%)	1 (0.3%)	0 (0%)	0 (0%)	0 (0%)
2690	1 (0.1%)	0 (0%)	0 (0%)	0 (0%)	1 (3.4%)
2541	1 (0.1%)	0 (0%)	0 (0%)	1 (0.2%)	0 (0%)
2531	1 (0.1%)	0 (0%)	0 (0%)	1 (0.2%)	0 (0%)
2307	3 (0.4%)	0 (0%)	0 (0%)	0 (0%)	3 (10.3%)
2279	4 (0.5%)	3 (1%)	0 (0%)	1 (0.2%)	0 (0%)
2253	1 (0.1%)	0 (0%)	0 (0%)	1 (0.2%)	0 (0%)
2179	2 (0.3%)	1 (0.3%)	0 (0%)	1 (0.2%)	0 (0%)
2178	3 (0.4%)	2 (0.7%)	0 (0%)	1 (0.2%)	0 (0%)
2041	1 (0.1%)	0 (0%)	0 (0%)	1 (0.2%)	0 (0%)
2035	1 (0.1%)	0 (0%)	1 (4%)	0 (0%)	0 (0%)
2013	1 (0.1%)	0 (0%)	0 (0%)	1 (0.2%)	0 (0%)
1859	1 (0.1%)	1 (0.3%)	0 (0%)	0 (0%)	0 (0%)
1722	11 (1.4%)	2 (0.7%)	0 (0%)	9 (2.2%)	0 (0%)
1598	2 (0.3%)	1 (0.3%)	0 (0%)	1 (0.2%)	0 (0%)
1590	1 (0.1%)	0 (0%)	1 (4%)	0 (0%)	0 (0%)
1491	1 (0.1%)	0 (0%)	0 (0%)	1 (0.2%)	0 (0%)
1485	3 (0.4%)	0 (0%)	0 (0%)	3 (0.7%)	0 (0%)
1431	3 (0.4%)	1 (0.3%)	0 (0%)	2 (0.5%)	0 (0%)
1406	1 (0.1%)	0 (0%)	0 (0%)	1 (0.2%)	0 (0%)
1400	1 (0.1%)	0 (0%)	0 (0%)	1 (0.2%)	0 (0%)
1324	1 (0.1%)	0 (0%)	0 (0%)	1 (0.2%)	0 (0%)
1314	1 (0.1%)	0 (0%)	0 (0%)	1 (0.2%)	0 (0%)
1312	1 (0.1%)	0 (0%)	0 (0%)	1 (0.2%)	0 (0%)
1286	1 (0.1%)	0 (0%)	0 (0%)	1 (0.2%)	0 (0%)
1196	2 (0.3%)	1 (0.3%)	0 (0%)	1 (0.2%)	0 (0%)
1193	44 (5.8%)	28 (9.3%)	0 (0%)	16 (3.9%)	0 (0%)
1167	1 (0.1%)	0 (0%)	0 (0%)	1 (0.2%)	0 (0%)
1161	1 (0.1%)	1 (0.3%)	0 (0%)	0 (0%)	0 (0%)
1148	1 (0.1%)	0 (0%)	0 (0%)	1 (0.2%)	0 (0%)
1139	1 (0.1%)	0 (0%)	0 (0%)	1 (0.2%)	0 (0%)
1079	3 (0.4%)	0 (0%)	3 (12%)	0 (0%)	0 (0%)
998	1 (0.1%)	0 (0%)	0 (0%)	1 (0.2%)	0 (0%)
993	2 (0.3%)	0 (0%)	0 (0%)	2 (0.5%)	0 (0%)
971	1 (0.1%)	1 (0.3%)	0 (0%)	0 (0%)	0 (0%)
940	1 (0.1%)	0 (0%)	0 (0%)	1 (0.2%)	0 (0%)
773	2 (0.3%)	0 (0%)	0 (0%)	2 (0.5%)	0 (0%)
753	1 (0.1%)	0 (0%)	0 (0%)	1 (0.2%)	0 (0%)
744	7 (0.9%)	2 (0.7%)	1 (4%)	4 (1%)	0 (0%)
666	2 (0.3%)	2 (0.7%)	0 (0%)	0 (0%)	0 (0%)
657	1 (0.1%)	0 (0%)	0 (0%)	1 (0.2%)	0 (0%)
656	3 (0.4%)	0 (0%)	0 (0%)	3 (0.7%)	0 (0%)
648	15 (2%)	7 (2.3%)	0 (0%)	7 (1.7%)	1 (3.4%)
642	1 (0.1%)	0 (0%)	0 (0%)	1 (0.2%)	0 (0%)
636	2 (0.3%)	1 (0.3%)	0 (0%)	1 (0.2%)	0 (0%)
635	1 (0.1%)	0 (0%)	0 (0%)	1 (0.2%)	0 (0%)
617	4 (0.5%)	1 (0.3%)	0 (0%)	3 (0.7%)	0 (0%)
616	2 (0.3%)	0 (0%)	0 (0%)	2 (0.5%)	0 (0%)
540	3 (0.4%)	0 (0%)	0 (0%)	3 (0.7%)	0 (0%)
517	4 (0.5%)	0 (0%)	0 (0%)	3 (0.7%)	1 (3.4%)
457	1 (0.1%)	0 (0%)	0 (0%)	1 (0.2%)	0 (0%)
450	1 (0.1%)	1 (0.3%)	0 (0%)	0 (0%)	0 (0%)
448	3 (0.4%)	3 (1%)	0 (0%)	0 (0%)	0 (0%)
410	3 (0.4%)	0 (0%)	0 (0%)	3 (0.7%)	0 (0%)
409	1 (0.1%)	0 (0%)	0 (0%)	1 (0.2%)	0 (0%)
405	3 (0.4%)	1 (0.3%)	0 (0%)	2 (0.5%)	0 (0%)
404	1 (0.1%)	1 (0.3%)	0 (0%)	0 (0%)	0 (0%)
398	1 (0.1%)	1 (0.3%)	0 (0%)	0 (0%)	0 (0%)
394	4 (0.5%)	1 (0.3%)	0 (0%)	3 (0.7%)	0 (0%)
362	2 (0.3%)	1 (0.3%)	1 (4%)	0 (0%)	0 (0%)
361	12 (1.6%)	2 (0.7%)	0 (0%)	10 (2.5%)	0 (0%)
357	1 (0.1%)	1 (0.3%)	0 (0%)	0 (0%)	0 (0%)
354	3 (0.4%)	1 (0.3%)	0 (0%)	2 (0.5%)	0 (0%)
349	3 (0.4%)	1 (0.3%)	0 (0%)	2 (0.5%)	0 (0%)
295	2 (0.3%)	0 (0%)	0 (0%)	2 (0.5%)	0 (0%)
278	1 (0.1%)	0 (0%)	0 (0%)	1 (0.2%)	0 (0%)
226	6 (0.8%)	0 (0%)	0 (0%)	6 (1.5%)	0 (0%)
224	4 (0.5%)	0 (0%)	0 (0%)	3 (0.7%)	1 (3.4%)
219	3 (0.4%)	1 (0.3%)	0 (0%)	2 (0.5%)	0 (0%)
216	1 (0.1%)	0 (0%)	0 (0%)	1 (0.2%)	0 (0%)
212	2 (0.3%)	1 (0.3%)	0 (0%)	1 (0.2%)	0 (0%)
205	2 (0.3%)	1 (0.3%)	0 (0%)	1 (0.2%)	0 (0%)
167	4 (0.5%)	2 (0.7%)	0 (0%)	2 (0.5%)	0 (0%)
165	3 (0.4%)	0 (0%)	0 (0%)	0 (0%)	3 (10.3%)
156	3 (0.4%)	1 (0.3%)	0 (0%)	2 (0.5%)	0 (0%)
155	5 (0.7%)	1 (0.3%)	0 (0%)	4 (1%)	0 (0%)
154	1 (0.1%)	1 (0.3%)	0 (0%)	0 (0%)	0 (0%)
141	1 (0.1%)	0 (0%)	0 (0%)	1 (0.2%)	0 (0%)
131	197 (25.9%)	112 (37.1%)	0 (0%)	82 (20.2%)	3 (10.3%)
130	4 (0.5%)	3 (1%)	0 (0%)	1 (0.2%)	0 (0%)
127	3 (0.4%)	2 (0.7%)	0 (0%)	1 (0.2%)	0 (0%)
120	1 (0.1%)	1 (0.3%)	0 (0%)	0 (0%)	0 (0%)
117	2 (0.3%)	0 (0%)	1 (4%)	1 (0.2%)	0 (0%)
104	1 (0.1%)	0 (0%)	0 (0%)	1 (0.2%)	0 (0%)
101	2 (0.3%)	0 (0%)	0 (0%)	2 (0.5%)	0 (0%)
95	8 (1%)	8 (2.6%)	0 (0%)	0 (0%)	0 (0%)
93	3 (0.4%)	0 (0%)	0 (0%)	3 (0.7%)	0 (0%)
88	3 (0.4%)	2 (0.7%)	0 (0%)	1 (0.2%)	0 (0%)
80	1 (0.1%)	0 (0%)	0 (0%)	1 (0.2%)	0 (0%)
73	6 (0.8%)	4 (1.3%)	0 (0%)	2 (0.5%)	0 (0%)
70	1 (0.1%)	1 (0.3%)	0 (0%)	0 (0%)	0 (0%)
69	53 (7%)	23 (7.6%)	1 (4%)	29 (7.1%)	0 (0%)
62	2 (0.3%)	1 (0.3%)	0 (0%)	1 (0.2%)	0 (0%)
59	2 (0.3%)	1 (0.3%)	0 (0%)	1 (0.2%)	0 (0%)
58	16 (2.1%)	0 (0%)	7 (28%)	9 (2.2%)	0 (0%)
57	2 (0.3%)	1 (0.3%)	1 (4%)	0 (0%)	0 (0%)
56	3 (0.4%)	0 (0%)	3 (12%)	0 (0%)	0 (0%)
48	1 (0.1%)	1 (0.3%)	0 (0%)	0 (0%)	0 (0%)
46	1 (0.1%)	0 (0%)	0 (0%)	1 (0.2%)	0 (0%)
44	2 (0.3%)	2 (0.7%)	0 (0%)	0 (0%)	0 (0%)
43	3 (0.4%)	1 (0.3%)	0 (0%)	2 (0.5%)	0 (0%)
40	1 (0.1%)	0 (0%)	0 (0%)	1 (0.2%)	0 (0%)
38	55 (7.2%)	15 (5%)	0 (0%)	34 (8.4%)	6 (20.7%)
31	1 (0.1%)	0 (0%)	0 (0%)	1 (0.2%)	0 (0%)
29	1 (0.1%)	0 (0%)	0 (0%)	1 (0.2%)	0 (0%)
23	1 (0.1%)	0 (0%)	0 (0%)	1 (0.2%)	0 (0%)
12	6 (0.8%)	4 (1.3%)	0 (0%)	2 (0.5%)	0 (0%)
10	66 (8.7%)	16 (5.3%)	0 (0%)	44 (10.8%)	6 (20.7%)
na	25 (3.3%)	11 (3.6%)	0 (0%)	14 (3.4%)	0 (0%)

## Sheet: TableS7
Gene	cattle (n; %)	clinics (n; %)	wastewater (n; %)	wildlife (n; %)
ADC-44	0; 0%	0; 0%	1; 0.2%	0; 0%
CARB-3	0; 0%	0; 0%	1; 0.2%	0; 0%
CMY-42	0; 0%	0; 0%	1; 0.2%	0; 0%
CMY-59	0; 0%	5; 1.7%	3; 0.7%	1; 3.4%
CTX-M-1	6; 24%	14; 4.6%	24; 5.9%	0; 0%
CTX-M-121	0; 0%	1; 0.3%	0; 0%	0; 0%
CTX-M-139	0; 0%	0; 0%	1; 0.2%	0; 0%
CTX-M-14	0; 0%	11; 3.6%	22; 5.4%	6; 20.7%
CTX-M-15	3; 12%	172; 57%	247; 60.8%	11; 37.9%
CTX-M-2	0; 0%	1; 0.3%	0; 0%	0; 0%
CTX-M-24	0; 0%	0; 0%	1; 0.2%	0; 0%
CTX-M-27	0; 0%	52; 17.2%	53; 13.1%	0; 0%
CTX-M-3	0; 0%	4; 1.3%	6; 1.5%	0; 0%
CTX-M-32	0; 0%	1; 0.3%	5; 1.2%	0; 0%
CTX-M-55	0; 0%	9; 3%	10; 2.5%	6; 20.7%
CTX-M-65	0; 0%	3; 1%	1; 0.2%	0; 0%
CTX-M-8	0; 0%	1; 0.3%	1; 0.2%	0; 0%
CTX-M-9	0; 0%	3; 1%	8; 2%	0; 0%
DHA-1	0; 0%	10; 3.3%	9; 2.2%	0; 0%
LAP-2	0; 0%	1; 0.3%	0; 0%	0; 0%
NDM-1	0; 0%	4; 1.3%	1; 0.2%	0; 0%
NDM-5	0; 0%	1; 0.3%	0; 0%	0; 0%
OXA-1	1; 4%	66; 21.9%	46; 11.3%	1; 3.4%
OXA-10	0; 0%	4; 1.3%	3; 0.7%	3; 10.3%
OXA-2	0; 0%	0; 0%	1; 0.2%	0; 0%
OXA-244	0; 0%	1; 0.3%	3; 0.7%	0; 0%
OXA-330	0; 0%	0; 0%	1; 0.2%	0; 0%
OXA-48	0; 0%	1; 0.3%	0; 0%	0; 0%
SHV-102	0; 0%	1; 0.3%	0; 0%	0; 0%
SHV-134	0; 0%	4; 1.3%	17; 4.2%	3; 10.3%
TEM-1	13; 52%	96; 31.8%	108; 26.6%	7; 24.1%
TEM-104	0; 0%	4; 1.3%	7; 1.7%	1; 3.4%
TEM-12	2; 8%	1; 0.3%	1; 0.2%	0; 0%
TEM-122	0; 0%	0; 0%	1; 0.2%	0; 0%
TEM-135	0; 0%	1; 0.3%	1; 0.2%	0; 0%
TEM-141	0; 0%	2; 0.7%	1; 0.2%	0; 0%
TEM-150	1; 4%	1; 0.3%	0; 0%	0; 0%
TEM-158	0; 0%	1; 0.3%	9; 2.2%	0; 0%
TEM-176	0; 0%	0; 0%	1; 0.2%	6; 20.7%
TEM-206	0; 0%	0; 0%	1; 0.2%	0; 0%
TEM-207	0; 0%	1; 0.3%	0; 0%	0; 0%
TEM-215	0; 0%	1; 0.3%	0; 0%	0; 0%
TEM-30	0; 0%	3; 1%	2; 0.5%	0; 0%
TEM-33	0; 0%	4; 1.3%	2; 0.5%	0; 0%
TEM-57	0; 0%	0; 0%	0; 0%	3; 10.3%
TEM-73	0; 0%	1; 0.3%	0; 0%	0; 0%

## Sheet: TableS8
Number of drug classes	Number of isolates	Percentage of isolates (%)
1	85	11.2
2	94	12.3
3	111	14.6
4	67	8.8
5	116	15.2
6	187	24.5
7	79	10.4
8	18	2.4
9	4	0.5
MDR = 3	582	76.4

## Sheet: TableS9
Kruskal-Wallis test results by region
Region	Statistic	p-value
Eastern Switzerland	0.33	0.95
Ticino	2.54	0.28
Midland	8.44	0.04
Lake Geneva Region	0.07	0.79
Zurich	7.12	0.03
Dunn's pairwise comparisons with global Bonferroni correction
Region	Comparison	Z	p-value	p-adjusted
Eastern Switzerland	cattle - clinics	0.35	0.73	1
Eastern Switzerland	cattle - wastewater	0.46	0.64	1
Eastern Switzerland	clinics - wastewater	0.25	0.8	1
Eastern Switzerland	cattle - wildlife	0.08	0.94	1
Eastern Switzerland	clinics - wildlife	-0.24	0.81	1
Eastern Switzerland	wastewater - wildlife	-0.35	0.72	1
Ticino	clinics - wastewater	0.88	0.38	1
Ticino	clinics - wildlife	-0.95	0.34	1
Ticino	wastewater - wildlife	-1.41	0.16	1
Midland	cattle - clinics	0.19	0.85	1
Midland	cattle - wastewater	-0.31	0.75	1
Midland	clinics - wastewater	-1.19	0.23	1
Midland	cattle - wildlife	-2.28	0.02	0.43
Midland	clinics - wildlife	-2.76	0.01	0.11
Midland	wastewater - wildlife	-2.42	0.02	0.3
Lake Geneva Region	wastewater - wildlife	0.26	0.79	1
Zurich	clinics - wastewater	2.23	0.03	0.49
Zurich	clinics - wildlife	-0.96	0.34	1
Zurich	wastewater - wildlife	-2.03	0.04	0.81

## Sheet: TableS10
Comparison	21-100 SNPs	1-20 SNPs	0 SNPs
Number of genetically similar pairs
Between	5318	1841	2
Within	5272	2050	39
Percentage of genetically similar pairs within compartments (%)
cattle	1.30 (n=3)	4.33 (n=10)	0.43 (n=1)
clinics	7.69 (n=3497)	2.50 (n=1138)	0.07 (n=32)
wastewater	2.33 (n=1769)	1.19 (n=899)	0.01 (n=5)
wildlife	2.86 (n=3)	2.86 (n=3)	0.95 (n=1)
Percentage of genetically similar pairs between compartments (%)
clinics vs wastewater	4.32 (n=5087)	1.54 (n=1816)	0.0017 (n=2)
cattle vs wastewater	0.38 (n=33)	0.04 (n=3)	NA
clinics vs wildlife	1.88 (n=85)	0.22 (n=10)	NA
wastewater vs wildlife	1.44 (n=84)	0.21 (n=12)	NA
cattle vs clinics	0.44 (n=29)	NA	NA

[truncated: 4 more sheets: TableS11, TableS12, TableS13, TableS14]
